# Supplementary material for: Timed microglia depletion promotes functional network reorganization and motor recovery after stroke
Source: Brain Commun. 2026 Jun 2;8(3):fcag202. doi: 10.1093/braincomms/fcag202 (PMC13256948; doi:10.1093/braincomms/fcag202)
Supplement: fcag202_Supplementary_Data [file fcag202_supplementary_data.zip]

Archive with 6 entries (6 files):
- analyze_ecog_icoh_2025.m
- analyze_ecog_psd_2025.m
- preproc_ecog_2025.m
- README.txt
- Supplementary_Materials.pdf
- Supplementary_Tables_2-4.xlsx
