# Supplementary material for: Timed microglia depletion promotes functional network reorganization and motor recovery after stroke
Source: Brain Commun. 2026 Jun 2;8(3):fcag202. doi: 10.1093/braincomms/fcag202 (PMC13256948; doi:10.1093/braincomms/fcag202)
Supplement: fcag202_Supplementary_Data [file fcag202_supplementary_data.zip › analyze_ecog_psd_2025.m]

% analyse data according to visually identified behavior episodes


%Which behavior should be analysed?
% behavior      = '_rest'; 
behavior      = '_mov';

%Which group is analysed?
group         = 'stroke PLX';
group_nr      = 1;
% 1 - stroke PLX
% 2 - stroke VEH
% 3 - sham PLX
% 4 - sham VEH

%Directories
dir_ecog_preproc  = fullfile('C:\Users\X\Documents\MATLAB\data2025');
dir_ecog_analysis = fullfile('C:\Users\X\Documents\MATLAB\data2025');

% Initialize FieldTrip
ft_defaults;

% Define subjects
% subjects    = {---1--------2--------3--------4--------5--------6--------7--------8--------9--------10-------11-------12-------13-------14-------15-------16---}
subjects{1}   = {'m1679' ,'m1686' ,'m3236' ,'m3227' ,'m3229' ,'m3231' ,'m9147' ,'m8706' ,'m9159' ,'m9161' ,'m10490','m10492','m10493','m10494','m10496','m10487'};
subjects{2}   = {'m1685' ,'m1675'          ,'m3225' ,'m3230' ,'m3233' ,'m9148' ,'m9149' ,'m9158' ,'m9162' ,'m10495','m10497','m10498','m10488','m10489'         };
subjects{3}   = {'m1684' ,'m1680' ,'m3223' ,'m3232' ,'m9146' ,'m9163' ,'m13733','m13736','m13740'                                                               };
subjects{4}   = {'m1681' ,'m3228' ,'m3234' ,'m8707' ,'m9160' ,'m13746','m13747','m13748','m13737'                                                               };
% handedness:    1 - right, 2 - left
hand{1}       = {1       ,1       ,1       ,2       ,2       ,2       ,1       ,2       ,2       ,2       ,2       ,1       ,1       ,2       ,1       ,1       };
hand{2}       = {1       ,2                ,1       ,1       ,1       ,1       ,2       ,2       ,2       ,1       ,2       ,2       ,2       ,1                };
hand{3}       = {1       ,1       ,2       ,1       ,2       ,2       ,1       ,1       ,1                                                                      };
hand{4}       = {2       ,1       ,2       ,2       ,1       ,1       ,1       ,1       ,1                                                                      };
labels        = {{'1','2','3','4','5','6','7','8','9','10','11','12','13','14','15','16'},{'2','1','4','3','6','5','8','7','10','9','12','11','14','13','16','15'}};

% Example definition of subjects
n_subjects    = size(subjects{group_nr},2);

% Define output matrix
freq_all           = NaN(16, 199,   5,  16);     % CHANxFREQxCONDxSUBJ
freq_conn_all      = NaN(16,  16, 199,   5, 16); % CHANxCHANxFREQxCONDxSUBJ

for condition = 1:5
    
    if condition == 1
        ConditionName = '_pre_stroke';
        cond          = 1;
    elseif condition == 2
        ConditionName = '_post_stroke_d1';
        cond          = 2;
    elseif condition == 3
        ConditionName = '_post_stroke_d3';
        cond          = 3;
    elseif condition == 4
        ConditionName = '_post_stroke_d7';
        cond          = 4;
    elseif condition == 5
        ConditionName = '_post_stroke_d14';
        cond          = 5;
    end
  
    for i_subj = 1:size(subjects{group_nr},2)
        
        this_subject    = subjects{group_nr}(i_subj);
        subind          = char(this_subject);
        subind          = subind(1:size(subind,2));
        
        % Read preprocessed data (downsampled, artifact rejected, EMG segmnented
        load(fullfile(dir_ecog_preproc, [subind,ConditionName,behavior,'_preproc.mat']));
        
        % Select ECoG data
        cfg=[];
        cfg.channel      = {'all'};
        data_clean_2     = ft_selectdata(cfg, data_clean_2);     
         
        % Sort channels in standardized order
        montage.labelold = {'1','2','3','4','5','6','7','8','9','10','11','12','13','14','15','16'};
        % montage.labelold = labels{hand{i_subj}};
        montage.labelnew = {'1','2','3','4','5','6','7','8','9','10','11','12','13','14','15','16'};
        montage.tra      = [
                +1 0 0 0 0 0 0 0 0 0 0 0 0 0 0 0
                0 +1 0 0 0 0 0 0 0 0 0 0 0 0 0 0
                0 0 +1 0 0 0 0 0 0 0 0 0 0 0 0 0
                0 0 0 +1 0 0 0 0 0 0 0 0 0 0 0 0
                0 0 0 0 +1 0 0 0 0 0 0 0 0 0 0 0
                0 0 0 0 0 +1 0 0 0 0 0 0 0 0 0 0
                0 0 0 0 0 0 +1 0 0 0 0 0 0 0 0 0
                0 0 0 0 0 0 0 +1 0 0 0 0 0 0 0 0
                0 0 0 0 0 0 0 0 +1 0 0 0 0 0 0 0 
                0 0 0 0 0 0 0 0 0 +1 0 0 0 0 0 0
                0 0 0 0 0 0 0 0 0 0 +1 0 0 0 0 0
                0 0 0 0 0 0 0 0 0 0 0 +1 0 0 0 0
                0 0 0 0 0 0 0 0 0 0 0 0 +1 0 0 0
                0 0 0 0 0 0 0 0 0 0 0 0 0 +1 0 0
                0 0 0 0 0 0 0 0 0 0 0 0 0 0 +1 0
                0 0 0 0 0 0 0 0 0 0 0 0 0 0 0 +1
                ];
        [data_ref]       = ft_apply_montage(data_clean_2,montage); % formerly rejected channel will be added again
        
        % Delete channel, that was rejected before
        ch    = [1,2,3,4,5,6,7,8,9,10,11,12,13,14,15,16];
        l     = [];
        for n    = 1:size(data_clean_2.label,1) % transforms labels into numbers
            l(n) = str2num(data_clean_2.label{n});
        end
        x = find(~ismember(ch,l));
        w = [1 2 3 4 5 6 7 8 9 10 11 12 13 14 15 16];
        z = [];
        if isempty(x) == 0
            for n = 1:size(x,2)
                if ch(x(n)) == 1
                    z            = [z 1];
                    cfg          = [];
                    cfg.channel  = {'all','-1'};
                    data_ref     = ft_selectdata(cfg, data_ref);
                elseif ch(x(n)) == 2
                    z            = [z 2];
                    cfg          = [];
                    cfg.channel  = {'all','-2'};
                    data_ref     = ft_selectdata(cfg, data_ref);
                elseif ch(x(n)) == 3
                    z            = [z 3];
                    cfg          = [];
                    cfg.channel  = {'all','-3'};
                    data_ref     = ft_selectdata(cfg, data_ref);
                elseif ch(x(n)) == 4
                    z            = [z 4];
                    cfg          = [];
                    cfg.channel  = {'all','-4'};
                    data_ref     = ft_selectdata(cfg, data_ref);
                elseif ch(x(n)) == 5
                    z            = [z 5];
                    cfg          = [];
                    cfg.channel  = {'all','-5'};
                    data_ref     = ft_selectdata(cfg, data_ref);
                elseif ch(x(n)) == 6
                    z            = [z 6];
                    cfg          = [];
                    cfg.channel  = {'all','-6'};
                    data_ref     = ft_selectdata(cfg, data_ref);
                elseif ch(x(n)) == 7
                    z            = [z 7];
                    cfg          = [];
                    cfg.channel  = {'all','-7'};
                    data_ref     = ft_selectdata(cfg, data_ref);
                elseif ch(x(n)) == 8
                    z            = [z 8];
                    cfg          = [];
                    cfg.channel  = {'all','-8'};
                    data_ref     = ft_selectdata(cfg, data_ref);
                elseif ch(x(n)) == 9
                    z            = [z 9];
                    cfg          = [];
                    cfg.channel  = {'all','-9'};
                    data_ref     = ft_selectdata(cfg, data_ref);
                elseif ch(x(n)) == 10
                    z            = [z 10];
                    cfg          = [];
                    cfg.channel  = {'all','-10'};
                    data_ref     = ft_selectdata(cfg, data_ref);
                elseif ch(x(n)) == 11
                    z            = [z 11];
                    cfg          = [];
                    cfg.channel  = {'all','-11'};
                    data_ref     = ft_selectdata(cfg, data_ref);
                elseif ch(x(n)) == 12
                    z            = [z 12];
                    cfg          = [];
                    cfg.channel  = {'all','-12'};
                    data_ref     = ft_selectdata(cfg, data_ref);
                elseif ch(x(n)) == 13
                    z            = [z 13];
                    cfg          = [];
                    cfg.channel  = {'all','-13'};
                    data_ref     = ft_selectdata(cfg, data_ref);
                elseif ch(x(n)) == 14
                    z            = [z 14];
                    cfg          = [];
                    cfg.channel  = {'all','-14'};
                    data_ref     = ft_selectdata(cfg, data_ref);
                elseif ch(x(n)) == 15
                    z            = [z 15];
                    cfg          = [];
                    cfg.channel  = {'all','-15'};
                    data_ref     = ft_selectdata(cfg, data_ref);
                elseif ch(x(n)) == 16
                    z            = [z 16];
                    cfg          = [];
                    cfg.channel  = {'all','-16'};
                    data_ref     = ft_selectdata(cfg, data_ref);
                end
            end
        end
        y = find(~ismember(w,z));
             
               
        % Define frequencies
        fois = linspace(1,100,199);
        
        % Compute raw power spectra
        cfg            = [];
        cfg.method     = 'mtmfft';
        cfg.output     = 'pow';
        cfg.channel    = {'all'};
        cfg.foi        = fois;
        cfg.tapsmofrq  = 2;

        freq           = ft_freqanalysis(cfg, data_ref);

        % Combine all pow data in one matrix
        for n = 1:size(y,2)
            freq_all(y(n),:,cond,i_subj)   = freq.powspctrm(n,:);
        end
        
        clear data_clean_2 cfg
    end    
end

%%  #####################################################################################################
%   SAVING
%   #####################################################################################################

disp('...')
disp(['Saving... ', ' Group analysis as:'])
filename  = fullfile(dir_ecog_analysis, [group,behavior,'_PSD.mat'])
save(filename,  'freq_all')
disp('done!')
