# Supplementary material for: Timed microglia depletion promotes functional network reorganization and motor recovery after stroke
Source: Brain Commun. 2026 Jun 2;8(3):fcag202. doi: 10.1093/braincomms/fcag202 (PMC13256948; doi:10.1093/braincomms/fcag202)
Supplement: fcag202_Supplementary_Data [file fcag202_supplementary_data.zip › preproc_ecog_2025.m]

% analyse data according to visually identified behavior episodes

clear all;
close all;
clc;

% Relevant Paths:
addpath('C:\Users\X\Documents\fieldtrip-20200607');

% Directories
dir_ecog_raw     = fullfile('C:\Users\X\Documents\MATLAB\data2025');
dir_ecog_preproc = fullfile('C:\Users\X\Documents\MATLAB\data2025');
dir_excel_sheets = fullfile('C:\Users\X\Documents\MATLAB\data2025');

% Initialize FieldTrip
ft_defaults;

% Define dataset
subjects      = {'m9146'};
% handedness:    1 - right, 2 - left
hand          = {2       };
dataset       = '2024-02-27T17-14-39McsRecording.nex';
timeStamp     = {[1 2]   }; % timestamps for beginning and end of experiment
labels        = {{'1','2','3','4','5','6','7','8','9','10','11','12','13','14','15','16','DigitalEvDetector'},{'2','1','4','3','6','5','8','7','10','9','12','11','14','13','16','15','DigitalEvDetector'}};
ConditionName = '_post_stroke_d1';
ConditionName2= 'd1_';
     
for behav = 1:2

    if behav == 1
        behavior      = '_rest';
        xlRange       = 'A9:B100';
        sheet         = 1;
    elseif behav == 2
        behavior      = '_mov';
        xlRange       = 'C9:D100';
        sheet         = 1;
    end

    % Load data
    subind          = char(subjects);
    subind          = subind(1:5);

    ecog            = (fullfile(dir_ecog_raw, dataset));
    excel           = (fullfile(dir_excel_sheets,[ConditionName2,subind,'.xlsx']));


    % Read data into fieldtrip
    cfg                 = [];
    cfg.dataset         = ecog;

    data                = ft_preprocessing(cfg);


    % Cut out irrelevant values (according to timestamps)
    cfg             = [];
    [nex]           = readNexFile(ecog);
    cfg.begsample   = nex.events{1}.timestamps(timeStamp{1}(1))*nex.freq; % modify according to relevant timestamp
    cfg.endsample   = nex.events{1}.timestamps(timeStamp{1}(2))*nex.freq; % modify according to relevant timestamp
    
    data            = ft_redefinetrial(cfg, data);

    % Downsampling
    fsample         = 600; % New sampling rate for faster computation
    cfg             = [];
    cfg.resamplefs  = fsample;
    cfg.detrend     = 'no';

    data            = ft_resampledata(cfg, data);

    % Rename channels
    data.label      = labels{hand{1}};

    % Filtering
    cfg=[];
    cfg.continuous      = 'yes';
    cfg.channel         = {'all','-DigitalEvDetector'};             % Exclude empty channel
    cfg.blc             = 'no';                     % just substracting the mean
    cfg.demean          = 'no';                     % detrend and demean are done later in polyremoval fft/plotting; 'no' or 'yes', whether to apply baseline correction (default = 'no')
    cfg.precision       = 'double';                 % "single" will cause problems with filter.m --> returns NaN only
    cfg.lpfilter        = 'yes';                    % 'no' or 'yes'  low pass filter (default = 'no')
    cfg.lpfreq          = 180;                      % lowpass  frequency in Hz
    cfg.lpfiltord       = 4;                        % lowpass  filter order (default set in low-level function)
    cfg.lpfiltwintype   = 'but';                    % lowpass window type, 'hann' or 'hamming' (default) or 'blackman' or 'kaiser' (firws)
    cfg.hpfilter        = 'yes';                    % 'no' or 'yes'  highpass filter (default = 'no')
    cfg.hpfreq          = 0.2;                      % highpass frequency in Hz
    cfg.hpfiltord       = 4;                        % highpass filter order (default set in low-level function)
    cfg.hpfiltwintype   = 'but';                    % highpass window type, 'hann' or 'hamming' (default) or 'blackman' or 'kaiser' (firws)
    
    cfg.bsfilter        = 'yes';                    
    cfg.bsfreq          = [49 51;99 101; 149 151]; 
    cfg.bsfilttype      = 'but';
    cfg.bsfiltord       = 4;

    data                = ft_preprocessing(cfg, data);


    % Segment data into 2s-length trial according to EMG signal

    % Load marked frames from excel sheet.
    frames                         = xlsread(excel,sheet,xlRange); % frames that define behavior
    firstFrame                     = xlsread(excel,sheet,'B4:B4'); % first frame within the recording (first trigger)
    lastFrame                      = xlsread(excel,sheet,'B5:B5'); % last frame within the recording (last frame before second trigger)

    eeg_time                       = size(data.trial{1},2); % time in datapoints    %nex.events{1}.timestamps(2)*600-(nex.events{1}.timestamps(1)*600-1)
    vid_time                       = (lastFrame - firstFrame) +1; % time in frames
    dp_per_frame                   = eeg_time/vid_time; % datapoints/frame

    % Define trials.
    [trl_noOv, trl_Ov, beh_2, beh]      = convert_frame_to_trl(frames,firstFrame,dp_per_frame,fsample,2); 

    % Plot behavioral events.
    trl_vis                        = zeros(1,length(data.trial{1}(13,:))); % insert exemplary channel here
    for n = 1:length(trl_vis)
        for a = 1:size(beh_2,1)
            trl_vis(beh_2(a,1))=1;
            trl_vis(beh_2(a,2))=-1;
        end
    end
    figure()
    plot(data.trial{1}(13,:)); % exemplary channel for later visualization
    hold on
    plot(trl_vis*(2/3)*max(data.trial{1}(13,:)));

    % Segement data according to trials.
    cfg                            = [];
    cfg.trl                        = trl_noOv; % trials of 2s length and with no overlap where possible

    data_seg                       = ft_redefinetrial(cfg, data);


    % Browse data to reject artifacts
    disp([ConditionName, behavior, ', channels from subject ' subind '-------------------------------------'])
    cfg          = [];
    cfg.method   = 'channel'; % first, identify bad channels
    cfg.channel  = {'all', '-DigitalEvDetector'};
    data_clean_1 = ft_rejectvisual(cfg,data_seg);

    disp([ConditionName, behavior, ', trials from subject ' subind '-------------------------------------'])
    cfg          = [];
    cfg.method   = 'trial'; % second, identify bad trials
    cfg.channel  = {'all', '-DigitalEvDetector'};
    data_clean_2 = ft_rejectvisual(cfg,data_clean_1);

    % Keep info about trials seperately stored
    trial_info.name       = subind;
    trial_info.cond       = ConditionName;
    trial_info.beh        = behavior;
    trial_info.trial_orig = data_clean_1.sampleinfo;
    trial_info.trial_rej  = data_clean_2.sampleinfo;
    trial_info.trial_perc = (size(data_clean_1.sampleinfo,1)-size(data_clean_2.sampleinfo,1))/size(data_clean_1.sampleinfo,1);

    %%  #####################################################################################################
    %   SAVING
    %   #####################################################################################################
    disp('...')
    disp(['Saving preprocessed ' ConditionName ' file from subject ' subind ' as:'])
    filename  = fullfile(dir_ecog_preproc, [subind,ConditionName,behavior,'_preproc.mat'])
    filename2 = fullfile(dir_ecog_preproc, [subind,ConditionName,behavior,'_meta.mat'])
    save(filename, 'data_clean_2')
    save(filename2, 'trial_info')
    disp('done!')

    clear data cfg;
end
