# Supplementary material for: Timed microglia depletion promotes functional network reorganization and motor recovery after stroke
Source: Brain Commun. 2026 Jun 2;8(3):fcag202. doi: 10.1093/braincomms/fcag202 (PMC13256948; doi:10.1093/braincomms/fcag202)
Supplement: fcag202_Supplementary_Data [file fcag202_supplementary_data.zip › README.txt]

These scripts implement preprocessing and analysis of ECoG data.

1. preproc_ecog_2025.m – preprocessing pipeline
2. analyze_ecog_psd_2025.m – power spectral density analysis
3. analyze_ecog_icoh_2025.m – imaginary coherence analysis

The code requires the FieldTrip toolbox.
Directory paths must be adapted by the user.
