# Supplementary material for: Timed microglia depletion promotes functional network reorganization and motor recovery after stroke
Source: Brain Commun. 2026 Jun 2;8(3):fcag202. doi: 10.1093/braincomms/fcag202 (PMC13256948; doi:10.1093/braincomms/fcag202)
Supplement: fcag202_Supplementary_Data [file fcag202_supplementary_data.zip › Supplementary_Tables_2-4.xlsx]

## Sheet: Supplementary Table 2
Supplementary Table 2. Cell type annotation marker genes.
group	names	scores	logfoldchanges	pvals	pvals_adj
Homeostatic	Elmo1	75.0962	1.17938	0	0
Homeostatic	Malat1	71.6771	0.773902	0	0
Homeostatic	P2ry12	70.7184	1.20553	0	0
Homeostatic	Tanc2	69.8159	1.19714	0	0
Homeostatic	Tgfbr1	64.6253	0.999437	0	0
Homeostatic	Srgap2	64.2709	1.00317	0	0
Homeostatic	Csmd3	61.7338	1.8351	0	0
Homeostatic	Dock4	60.9048	1.0755	0	0
Homeostatic	Zfhx3	59.2075	1.0243	0	0
Homeostatic	Nav2	57.6753	1.15066	0	0
Homeostatic	Mef2a	57.0827	0.843706	0	0
Homeostatic	Rapgef5	54.8113	1.29743	0	0
Homeostatic	Maml3	54.0854	1.0713	0	0
Homeostatic	Ldlrad4	53.0922	1.00188	0	0
Homeostatic	Numb	52.3456	1.13939	0	0
Homeostatic	Gpr34	52.1856	0.799953	0	0
Homeostatic	Pde3b	51.2753	0.933153	0	0
Homeostatic	Slc8a1	50.9877	0.848638	0	0
Homeostatic	Plxdc2	50.3862	0.743308	0	0
Homeostatic	Ssh2	49.12	0.911479	0	0
Homeostatic	Chd9	49.0937	0.874687	0	0
Homeostatic	Mir99ahg	48.2984	0.991277	0	0
Homeostatic	Inpp5d	48.0495	0.846473	0	0
Homeostatic	Ivns1abp	48.0066	0.90794	0	0
Homeostatic	Pag1	47.5206	0.905937	0	0
Homeostatic	Fchsd2	47.3592	1.13695	0	0
Homeostatic	Gm10790	47.2224	1.18275	0	0
Homeostatic	Agmo	46.1618	1.32336	0	0
Homeostatic	Frmd4a	45.5045	0.847802	0	0
Homeostatic	Entpd1	45.253	0.905252	0	0
Homeostatic	Dock10	45.1196	0.906864	0	0
Homeostatic	Qki	44.9268	0.522447	0	0
Homeostatic	Cst3	43.3799	0.522645	0	0
Homeostatic	Gm2629	42.9386	0.897289	0	0
Homeostatic	Pip4k2a	42.3678	0.700854	0	0
Homeostatic	Arhgap5	42.3403	0.74684	0	0
Homeostatic	Dip2b	41.5956	0.842102	0	0
Homeostatic	Nav3	41.27	0.995278	0	0
Homeostatic	Inpp4b	40.9993	0.840297	0	0
Homeostatic	Cx3cr1	40.8052	0.492129	0	0
Homeostatic	Epb41l2	40.7207	0.507086	0	0
Homeostatic	Mertk	40.7173	0.72153	0	0
Homeostatic	Mef2c	40.1877	0.580983	0	0
Homeostatic	4933406I18Rik	39.9362	1.00887	0	0
Homeostatic	Ankrd44	39.9306	0.864626	0	0
Homeostatic	Abca9	39.6367	0.786574	0	0
Homeostatic	Dock8	39.566	0.714036	0	0
Homeostatic	Ophn1	39.3509	0.725338	0	0
Homeostatic	Plcl1	38.8205	0.769938	0	0
Homeostatic	Foxn3	38.8043	0.740955	0	0
Homeostatic	Plxna4	38.6714	1.31833	0	0
Homeostatic	Mbnl1	38.1911	0.547294	0	0
Homeostatic	Slc9a9	37.2967	0.716388	1.85364e-304	1.62637e-302
Homeostatic	Plcl2	37.115	0.779467	1.60932e-301	1.39715e-299
Homeostatic	Hpgd	36.966	0.81078	4.03639e-299	3.48588e-297
Homeostatic	Prkn	36.4502	1.19235	6.82438e-291	5.68526e-289
Homeostatic	Nrip1	36.4405	0.824309	9.72685e-291	8.06253e-289
Homeostatic	Nfia	36.4367	0.875221	1.11638e-290	9.20731e-289
Homeostatic	Slco2b1	36.3969	0.744573	4.76617e-290	3.91134e-288
Homeostatic	Cacnb2	36.3622	1.18043	1.6868e-289	1.37741e-287
Homeostatic	Siglech	36.2751	0.662853	4.00249e-288	3.25227e-286
Homeostatic	0610040J01Rik	36.2393	1.00506	1.46311e-287	1.17727e-285
Homeostatic	Prkca	35.766	1.29824	3.72799e-280	2.91437e-278
Homeostatic	Hpgds	35.3531	0.567378	8.96882e-274	6.91312e-272
Homeostatic	Dleu2	35.3177	0.79248	3.14108e-273	2.40987e-271
Homeostatic	Fhit	35.1451	1.36372	1.38028e-270	1.04439e-268
Homeostatic	Macf1	35.1408	0.473136	1.60525e-270	1.20907e-268
Homeostatic	Snx29	35.1393	0.791557	1.69101e-270	1.26787e-268
Homeostatic	Selplg	35.1372	0.711961	1.82107e-270	1.35921e-268
Homeostatic	Ikzf1	34.7544	0.665806	1.19003e-264	8.80247e-263
Homeostatic	P3h2	34.3138	1.07015	4.88388e-258	3.56458e-256
Homeostatic	Picalm	34.0712	0.598835	1.97006e-254	1.43155e-252
Homeostatic	Bank1	33.9393	1.93216	1.75311e-252	1.26831e-250
Homeostatic	Apbb1ip	33.9336	0.540802	2.12609e-252	1.53144e-250
Homeostatic	St3gal6	33.7225	0.778127	2.70622e-249	1.94083e-247
Homeostatic	Lpcat2	33.6969	0.440268	6.41027e-249	4.57738e-247
Homeostatic	Atp8a2	32.8717	0.781497	5.57335e-237	3.83052e-235
Homeostatic	Large1	32.7884	0.868984	8.61967e-236	5.89964e-234
Homeostatic	8030442B05Rik	32.5986	1.35075	4.29521e-233	2.89181e-231
Homeostatic	Tmcc3	32.5639	0.548871	1.32999e-232	8.91796e-231
Homeostatic	Eeig2	32.474	0.79311	2.4827e-231	1.65798e-229
Homeostatic	Zbtb20	32.394	0.677568	3.33544e-230	2.20956e-228
Homeostatic	Celf2	32.0062	0.558708	8.94124e-225	5.87593e-223
Homeostatic	Rap1gds1	31.9581	0.533004	4.16502e-224	2.72627e-222
Homeostatic	Frmd4b	30.6981	0.617168	6.04219e-207	3.80404e-205
Homeostatic	P2ry13	30.4931	0.768343	3.21676e-204	2.00987e-202
Homeostatic	Rreb1	30.4627	0.620913	8.13309e-204	5.06247e-202
Homeostatic	Cyrib	30.4123	0.457716	3.78153e-203	2.34497e-201
Homeostatic	Arhgap45	30.2803	0.606721	2.08033e-201	1.28521e-199
Homeostatic	Mycbp2	30.2751	0.555088	2.43936e-201	1.50139e-199
Homeostatic	Maml2	29.7902	0.684727	5.22874e-195	3.1363e-193
Homeostatic	Tbc1d5	29.3434	0.562413	2.89857e-189	1.68352e-187
Homeostatic	Clasp2	29.2406	0.801287	5.91932e-188	3.42594e-186
Homeostatic	Mctp1	29.0608	0.864291	1.12486e-185	6.48758e-184
Homeostatic	Rock2	28.8353	0.590543	7.75494e-183	4.36579e-181
Homeostatic	Slc24a3	28.7256	1.03908	1.82664e-181	1.01449e-179
Homeostatic	Pld1	28.3755	0.891405	4.05804e-177	2.23871e-175
Homeostatic	Ppp1r9a	28.372	0.64621	4.47569e-177	2.46088e-175
Homeostatic	Ppp3ca	28.3658	0.541147	5.33886e-177	2.92573e-175
Homeostatic	Zswim6	28.2642	0.655985	9.53408e-176	5.17318e-174
Homeostatic	Vsir	28.2381	0.499426	1.99388e-175	1.07833e-173
Homeostatic	Adap2	28.2144	0.664148	3.89382e-175	2.09897e-173
Homeostatic	Dennd4a	28.1553	0.567654	2.06358e-174	1.10158e-172
Homeostatic	Mgat4a	28.1295	0.677191	4.27141e-174	2.2728e-172
Homeostatic	Bbs9	27.9903	1.2316	2.1308e-172	1.12293e-170
Homeostatic	Mtdh	27.8431	0.383472	1.30428e-170	6.82986e-169
Homeostatic	Marchf1	27.8023	0.618084	4.0729e-170	2.11932e-168
Homeostatic	Chn2	27.7929	0.639389	5.28131e-170	2.73947e-168
Homeostatic	Prkce	27.5567	1.40177	3.67854e-167	1.8844e-165
Homeostatic	Tjp1	27.5324	0.768748	7.18151e-167	3.66746e-165
Homeostatic	Tmem135	27.5248	0.699381	8.85387e-167	4.49368e-165
Homeostatic	Pan3	27.3342	0.714445	1.6636e-164	8.29038e-163
Homeostatic	Lrch1	27.2276	0.574671	3.05778e-163	1.51922e-161
Homeostatic	Cfh	27.0223	0.423676	8.08345e-161	3.96835e-159
Homeostatic	Phf14	26.9382	0.611155	7.8385e-160	3.83668e-158
Homeostatic	Pard3b	26.9137	1.31479	1.52021e-159	7.41888e-158
Homeostatic	Itga9	26.9129	1.26128	1.5498e-159	7.54098e-158
Homeostatic	Cttnbp2nl	26.6927	0.517756	5.72333e-157	2.76851e-155
Homeostatic	Zfp710	26.5928	0.723744	8.23199e-156	3.9588e-154
Homeostatic	Fli1	26.5857	0.508351	9.93581e-156	4.76428e-154
Homeostatic	Bmp2k	26.4916	0.395147	1.21091e-154	5.73962e-153
Homeostatic	Kansl1	26.4132	0.586956	9.6688e-154	4.55677e-152
Homeostatic	E230029C05Rik	26.3547	0.585612	4.53503e-153	2.11913e-151
Homeostatic	Smap2	26.0955	0.344321	4.09899e-150	1.90459e-148
Homeostatic	Serinc3	25.7233	0.364722	6.41533e-146	2.92323e-144
Homeostatic	Il6ra	25.5618	0.554813	4.05442e-144	1.82726e-142
Homeostatic	Maf	25.5616	0.5166	4.0826e-144	1.83495e-142
Homeostatic	Diaph2	25.5326	0.383866	8.5658e-144	3.83948e-142
Homeostatic	Specc1	25.3474	0.504264	9.59351e-142	4.24249e-140
Homeostatic	Cd164	25.213	0.719613	2.88673e-140	1.2597e-138
Homeostatic	Lyn	25.1622	0.266938	1.03957e-139	4.51257e-138
Homeostatic	Wasf2	24.9397	0.398197	2.76477e-137	1.19073e-135
Homeostatic	Otulinl	24.9057	0.474074	6.45886e-137	2.77445e-135
Homeostatic	Rtn1	24.8205	1.12755	5.38956e-136	2.29718e-134
Homeostatic	Dock2	24.6821	0.334993	1.66347e-134	7.07189e-133
Homeostatic	Gab2	24.4108	0.393644	1.31377e-131	5.50015e-130
Homeostatic	Jmjd1c	24.2674	0.422702	4.33089e-130	1.80856e-128
Homeostatic	Slc12a6	24.1797	0.59428	3.63401e-129	1.49484e-127
Homeostatic	Lrba	24.0839	1.19395	3.68586e-128	1.4975e-126
Homeostatic	Wnk1	24.0498	0.395265	8.37831e-128	3.38726e-126
Homeostatic	Pde4d	24.0288	1.36762	1.38921e-127	5.60268e-126
Homeostatic	Nos1ap	23.9975	1.35579	2.95287e-127	1.1851e-125
Homeostatic	Klf12	23.8152	0.829755	2.32567e-125	9.19949e-124
Homeostatic	Bin1	23.6598	0.379581	9.34687e-124	3.67087e-122
Homeostatic	Ubash3b	23.6169	0.540497	2.58573e-123	1.0107e-121
Homeostatic	Zeb1	23.572	0.767089	7.46035e-123	2.89549e-121
Homeostatic	Tmem119	23.3209	0.514483	2.71914e-120	1.04795e-118
Homeostatic	Scoc	23.0959	0.403231	5.09411e-118	1.91843e-116
Homeostatic	Zcchc7	23.028	0.503737	2.44222e-117	9.15554e-116
Homeostatic	Gm57375	23.0131	3.13492	3.44504e-117	1.28857e-115
Homeostatic	Arhgap22	22.7027	0.819933	4.21137e-114	1.55406e-112
Homeostatic	Gtf2h2	22.6643	0.718764	1.0078e-113	3.71063e-112
Homeostatic	Magi1	22.5315	0.686891	2.04152e-112	7.38482e-111
Homeostatic	Tnrc6b	22.4193	0.570744	2.55056e-111	9.16591e-110
Homeostatic	Rptor	22.2466	0.694173	1.21606e-109	4.3045e-108
Homeostatic	Ccnd3	22.2344	0.867873	1.5979e-109	5.64397e-108
Homeostatic	Ifngr1	22.203	0.303808	3.21618e-109	1.13115e-107
Homeostatic	Tcf4	22.0506	0.44691	9.43201e-108	3.28924e-106
Homeostatic	Acap2	21.9309	0.36762	1.31725e-106	4.57433e-105
Homeostatic	Arhgap12	21.916	0.790706	1.82882e-106	6.3242e-105
Homeostatic	Golm1	21.6824	0.385873	3.00618e-104	1.02877e-102
Homeostatic	Fbxl17	21.601	0.52712	1.75838e-103	5.99268e-102
Homeostatic	Runx1	21.4298	0.419773	7.04827e-102	2.36303e-100
Homeostatic	Sbf2	21.3474	0.609603	4.12319e-101	1.36845e-99
Homeostatic	Calm2	21.237	0.309254	4.35086e-100	1.43535e-98
Homeostatic	Pwwp2a	21.2128	0.618635	7.28115e-100	2.39248e-98
Homeostatic	Dapp1	21.1972	0.786983	1.0144e-99	3.32655e-98
Homeostatic	Usp24	21.1621	0.731523	2.13665e-99	6.99286e-98
Homeostatic	Cep170	21.1428	0.630403	3.21548e-99	1.05028e-97
Homeostatic	Camk2d	20.9775	0.426537	1.05277e-97	3.39834e-96
Homeostatic	Itpr2	20.975	0.454385	1.10959e-97	3.57475e-96
Homeostatic	Ttc28	20.9421	0.539341	2.21578e-97	7.12463e-96
Homeostatic	Gnaq	20.8527	0.393707	1.43989e-96	4.59401e-95
Homeostatic	Herc2	20.8431	0.430307	1.76162e-96	5.60965e-95
Homeostatic	2610203C22Rik	20.7388	0.865519	1.5479e-95	4.89132e-94
Homeostatic	Dst	20.5139	0.325176	1.61686e-93	5.02263e-92
Homeostatic	Hivep3	20.4096	0.529979	1.37494e-92	4.24712e-91
Homeostatic	Ank2	20.3121	0.617888	1.00426e-91	3.08479e-90
Homeostatic	Pid1	20.1157	0.624993	5.38224e-90	1.63499e-88
Homeostatic	Lair1	20.1025	0.320382	7.02391e-90	2.12977e-88
Homeostatic	Soga1	19.9941	0.843158	6.1932e-89	1.86418e-87
Homeostatic	Rasgrp3	19.9653	0.433394	1.10465e-88	3.30693e-87
Homeostatic	Stag1	19.7182	0.420758	1.50407e-86	4.4224e-85
Homeostatic	Map4k4	19.6617	0.41563	4.5948e-86	1.3462e-84
Homeostatic	Nckap1l	19.6335	0.551072	8.00785e-86	2.33374e-84
Homeostatic	Exoc6b	19.4731	0.760026	1.85679e-84	5.3545e-83
Homeostatic	Ecscr	19.4439	0.614813	3.2838e-84	9.42021e-83
Homeostatic	Rere	19.4	0.516089	7.72247e-84	2.20766e-82
Homeostatic	Cnot2	19.3895	0.618522	9.46641e-84	2.70153e-82
Homeostatic	Sall1	19.2727	0.466303	9.10421e-83	2.58031e-81
Homeostatic	Fcho2	19.1717	0.418357	6.37608e-82	1.79477e-80
Homeostatic	Ptprm	19.0224	0.707262	1.113e-80	3.11169e-79
Homeostatic	Rnase4	18.9635	0.330752	3.41706e-80	9.48896e-79
Homeostatic	Ccr5	18.8239	0.504037	4.80778e-79	1.32395e-77
Homeostatic	Tacc1	18.8145	0.341224	5.74213e-79	1.57336e-77
Homeostatic	Zfp652	18.7787	0.424995	1.12724e-78	3.08355e-77
Homeostatic	Nipbl	18.7378	0.326592	2.4361e-78	6.64189e-77
Homeostatic	Kmt2c	18.6811	0.426546	7.05018e-78	1.91902e-76
Homeostatic	Nf1	18.6228	0.500687	2.09824e-77	5.68317e-76
Homeostatic	Parp8	18.5425	0.586873	9.37588e-77	2.53533e-75
Homeostatic	Bach2	18.4825	0.667268	2.85413e-76	7.69264e-75
Homeostatic	Man1a	18.4522	0.58485	5.0084e-76	1.34769e-74
Homeostatic	Exoc4	18.4396	0.368231	6.3263e-76	1.69955e-74
Homeostatic	Foxp1	18.4295	0.542659	7.61164e-76	2.04153e-74
Homeostatic	Man1a2	18.116	0.424488	2.38259e-73	6.28814e-72
Homeostatic	Sik2	18.1011	0.87276	3.12611e-73	8.22411e-72
Homeostatic	Ptprj	17.8221	0.310616	4.76169e-71	1.22725e-69
Homeostatic	Gng2	17.7596	0.525104	1.45315e-70	3.71047e-69
Homeostatic	Aftph	17.7114	0.507877	3.42721e-70	8.72404e-69
Homeostatic	Map3k3	17.6545	0.734702	9.4032e-70	2.38624e-68
Homeostatic	Oxr1	17.6389	0.555573	1.23947e-69	3.14057e-68
Homeostatic	Pik3r1	17.6073	0.472265	2.16626e-69	5.47203e-68
Homeostatic	Pmepa1	17.5473	0.417213	6.23669e-69	1.56582e-67
Homeostatic	Ulk2	17.5193	0.445354	1.02118e-68	2.55606e-67
Homeostatic	Smyd3	17.3514	0.576191	1.92418e-67	4.73722e-66
Homeostatic	Pnisr	17.2808	0.374985	6.5662e-67	1.60935e-65
Homeostatic	Ints6l	17.2545	0.439539	1.0358e-66	2.52745e-65
Homeostatic	Khdrbs3	17.0797	2.01758	2.10301e-65	5.07151e-64
Homeostatic	Etv6	17.0199	0.33666	5.84464e-65	1.40127e-63
Homeostatic	Ubn2	17.0031	0.455968	7.79308e-65	1.8603e-63
Homeostatic	Atp2c1	16.9769	0.529009	1.21782e-64	2.8987e-63
Homeostatic	Rapgef6	16.908	0.637884	3.92673e-64	9.30624e-63
Homeostatic	Crybb1	16.8753	0.715987	6.84342e-64	1.61954e-62
Homeostatic	Cd2ap	16.8047	0.309015	2.25515e-63	5.27642e-62
Homeostatic	Apc	16.7592	0.4621	4.84864e-63	1.12804e-61
Homeostatic	Rnf13	16.7439	0.276105	6.27158e-63	1.45499e-61
Homeostatic	Asap1	16.6479	0.252755	3.13509e-62	7.18241e-61
Homeostatic	Sipa1l1	16.637	0.786462	3.7587e-62	8.59913e-61
Homeostatic	Tut4	16.6174	0.617065	5.21354e-62	1.1911e-60
Homeostatic	Gab1	16.6098	1.08774	5.91711e-62	1.34997e-60
Homeostatic	Btbd9	16.5929	0.430692	7.84438e-62	1.7872e-60
Homeostatic	Trio	16.5734	0.639254	1.08559e-61	2.46651e-60
Homeostatic	Mbnl2	16.5257	0.412203	2.39543e-61	5.43501e-60
Homeostatic	Mkln1	16.51	0.537257	3.10988e-61	7.02705e-60
Homeostatic	Setd5	16.5027	0.508813	3.50646e-61	7.91233e-60
Homeostatic	Mtus1	16.3663	0.434617	3.32776e-60	7.42779e-59
Homeostatic	Arl15	16.3157	0.560172	7.62822e-60	1.69579e-58
Homeostatic	Dlc1	16.2017	1.5886	4.90428e-59	1.07718e-57
Homeostatic	Agps	16.1475	0.594406	1.18352e-58	2.59259e-57
Homeostatic	Wdr44	16.1067	0.676817	2.28807e-58	4.9923e-57
Homeostatic	Arhgap39	16.0639	0.508763	4.5721e-58	9.91023e-57
Homeostatic	Sdk1	16.0047	1.04589	1.18435e-57	2.54705e-56
Homeostatic	Apba1	15.9309	0.604585	3.86852e-57	8.22309e-56
Homeostatic	Slmap	15.9265	0.614031	4.14707e-57	8.80385e-56
Homeostatic	Wdfy2	15.9194	0.711594	4.64698e-57	9.85244e-56
Homeostatic	Rnf180	15.7353	0.529825	8.66622e-56	1.81408e-54
Homeostatic	Tab2	15.733	0.509576	8.98406e-56	1.87823e-54
Homeostatic	Cask	15.6786	0.655028	2.11784e-55	4.39419e-54
Homeostatic	Gm4258	15.6593	0.851895	2.87127e-55	5.93503e-54
Homeostatic	Nr3c1	15.6212	0.344178	5.21857e-55	1.07735e-53
Homeostatic	Nsd1	15.6078	0.310173	6.44469e-55	1.3255e-53
Homeostatic	Slc7a8	15.5412	0.423327	1.82504e-54	3.73498e-53
Homeostatic	Lpin2	15.5041	0.413204	3.25291e-54	6.6243e-53
Homeostatic	Rbm26	15.4268	0.33643	1.08121e-53	2.18026e-52
Homeostatic	Wdfy3	15.4265	0.518512	1.08571e-53	2.18667e-52
Homeostatic	Mapk14	15.3481	0.608339	3.64528e-53	7.30605e-52
Homeostatic	Tbxas1	15.2254	0.400788	2.39797e-52	4.7656e-51
Homeostatic	Fam172a	15.1621	0.374606	6.30604e-52	1.24127e-50
Homeostatic	Vis1	15.1594	0.748766	6.56618e-52	1.29093e-50
Homeostatic	Mgat5	15.1328	0.409782	9.83898e-52	1.92748e-50
Homeostatic	Arid1a	15.0817	0.522804	2.13587e-51	4.16938e-50
Homeostatic	Git2	14.9632	0.423783	1.27646e-50	2.47126e-49
Homeostatic	Pten	14.9582	0.453678	1.37756e-50	2.66387e-49
Homeostatic	Ncoa2	14.9527	0.562416	1.49616e-50	2.88983e-49
Homeostatic	Med13l	14.871	0.561112	5.08807e-50	9.7704e-49
Homeostatic	Tcf12	14.8414	0.455109	7.91306e-50	1.51422e-48
Homeostatic	Nek7	14.8404	0.263074	8.02774e-50	1.53439e-48
Homeostatic	Retreg1	14.8236	0.355956	1.03044e-49	1.96498e-48
Homeostatic	St3gal5	14.8229	0.586494	1.04142e-49	1.98363e-48
Homeostatic	Kat6a	14.7745	0.373423	2.14084e-49	4.06833e-48
Homeostatic	Ash1l	14.7414	0.322982	3.49717e-49	6.63056e-48
Homeostatic	Phf21a	14.7346	0.437445	3.8676e-49	7.30768e-48
Homeostatic	Washc4	14.6857	0.423748	7.9632e-49	1.49775e-47
Homeostatic	Dennd1a	14.6367	0.494545	1.63934e-48	3.07632e-47
Homeostatic	Baz2b	14.5362	0.431681	7.14526e-48	1.33478e-46
Homeostatic	Ppp1r12a	14.5275	0.293176	8.10904e-48	1.5114e-46
Homeostatic	Kmt2e	14.5116	0.31245	1.0235e-47	1.90334e-46
Homeostatic	Ptgs1	14.4921	0.352079	1.35996e-47	2.52618e-46
Homeostatic	Sft2d1	14.4876	0.342203	1.45161e-47	2.6934e-46
Homeostatic	Sh3kbp1	14.476	0.250886	1.71759e-47	3.18333e-46
Homeostatic	Itch	14.452	0.385214	2.43672e-47	4.50602e-46
Homeostatic	Mtss1	14.3573	1.02012	9.5953e-47	1.75861e-45
Homeostatic	Strn3	14.2974	0.405518	2.27119e-46	4.14416e-45
Homeostatic	Crebbp	14.1126	0.376653	3.17428e-45	5.7412e-44
Homeostatic	Cul1	14.0676	0.370578	6.01105e-45	1.07891e-43
Homeostatic	Rbm5	14.0651	0.422989	6.22731e-45	1.11409e-43
Homeostatic	Col27a1	13.9865	0.677657	1.88573e-44	3.33388e-43
Homeostatic	Ppm1l	13.9721	1.18798	2.30649e-44	4.06469e-43
Homeostatic	Spire1	13.9604	0.390901	2.72053e-44	4.78413e-43
Homeostatic	Rnf216	13.9177	0.468016	4.94808e-44	8.6736e-43
Homeostatic	Stag2	13.8462	0.342901	1.34035e-43	2.33464e-42
Homeostatic	Mylip	13.8404	0.384147	1.45434e-43	2.52785e-42
Homeostatic	Blnk	13.7767	0.360543	3.51917e-43	6.11038e-42
Homeostatic	Fer	13.7695	0.649542	3.8914e-43	6.74959e-42
Homeostatic	Clk1	13.6147	0.393698	3.27648e-42	5.60638e-41
Homeostatic	Tcf7l2	13.5598	0.826539	6.93718e-42	1.17725e-40
Homeostatic	Slc16a6	13.5148	0.529427	1.27872e-41	2.16555e-40
Homeostatic	Cryl1	13.5147	0.693214	1.28097e-41	2.16714e-40
Homeostatic	Hdac9	13.5118	0.434767	1.33213e-41	2.25137e-40
Homeostatic	Arhgap17	13.5021	0.437968	1.51892e-41	2.56181e-40
Homeostatic	Tubgcp5	13.4175	0.450286	4.77686e-41	8.03204e-40
Homeostatic	Itgav	13.4081	0.604019	5.41932e-41	9.10303e-40
Homeostatic	Nbea	13.3811	0.756552	7.79681e-41	1.307e-39
Homeostatic	Arglu1	13.3753	0.435489	8.43424e-41	1.41241e-39
Homeostatic	Tbl1xr1	13.2711	0.441348	3.40665e-40	5.67603e-39
Homeostatic	Rps6ka3	13.235	0.467192	5.51077e-40	9.1541e-39
Homeostatic	Phactr2	13.2079	0.639311	7.90157e-40	1.3086e-38
Homeostatic	Vrk2	13.1688	0.544126	1.32776e-39	2.19234e-38
Homeostatic	Zfp638	13.1591	0.318428	1.50793e-39	2.48733e-38
Homeostatic	Rnf169	13.1576	0.740206	1.53922e-39	2.53641e-38
Homeostatic	Ifitm10	13.0299	0.801343	8.27489e-39	1.33949e-37
Homeostatic	Rhob	13.0204	0.445164	9.36569e-39	1.51458e-37
Homeostatic	Smg1	13.019	0.382219	9.53623e-39	1.54065e-37
Homeostatic	Fgd2	13.0103	0.351195	1.06918e-38	1.72396e-37
Homeostatic	Dock1	13.0044	0.711418	1.15571e-38	1.85985e-37
Homeostatic	Tbc1d9	12.9421	0.46851	2.60374e-38	4.16573e-37
Homeostatic	Whrn	12.9179	0.951313	3.56967e-38	5.7056e-37
Homeostatic	Usp34	12.8663	0.362715	6.96636e-38	1.10278e-36
Homeostatic	Clec4a2	12.8352	0.510832	1.04151e-37	1.64399e-36
Homeostatic	Mllt10	12.832	0.477004	1.08554e-37	1.71022e-36
Homeostatic	Rbm6	12.7902	0.485007	1.85943e-37	2.92108e-36
Homeostatic	Prex1	12.742	0.319473	3.45329e-37	5.39413e-36
Homeostatic	Gm26542	12.6888	0.752534	6.82273e-37	1.06271e-35
Homeostatic	Mbd5	12.6335	0.527241	1.37984e-36	2.14518e-35
Homeostatic	Abcb4	12.6256	0.991878	1.52572e-36	2.36975e-35
Homeostatic	Lims1	12.6101	0.26478	1.85771e-36	2.87997e-35
Homeostatic	Chd6	12.5093	0.559258	6.63765e-36	1.0166e-34
Homeostatic	Ankrd17	12.5029	0.379116	7.19648e-36	1.10117e-34
Homeostatic	Fus	12.4761	0.272115	1.00772e-35	1.53769e-34
Homeostatic	Slc40a1	12.4753	0.765195	1.01791e-35	1.5518e-34
Homeostatic	Arid4a	12.3864	0.334985	3.09683e-35	4.68215e-34
Homeostatic	F11r	12.2514	0.285851	1.65078e-34	2.46422e-33
Homeostatic	Ets1	12.2092	0.742707	2.77619e-34	4.1144e-33
Homeostatic	Rhobtb1	12.1783	0.927956	4.05778e-34	5.98686e-33
Homeostatic	Slc2a5	12.1579	0.903735	5.2095e-34	7.65189e-33
Homeostatic	Fam193a	12.14	0.514117	6.48155e-34	9.51185e-33
Homeostatic	Rcsd1	12.0989	0.614869	1.07059e-33	1.56278e-32
Homeostatic	Med12l	12.0779	0.828333	1.38173e-33	2.0134e-32
Homeostatic	Sppl3	12.0088	0.570794	3.19592e-33	4.62834e-32
Homeostatic	Ktn1	11.9551	0.340165	6.10397e-33	8.78578e-32
Homeostatic	Pum2	11.893	0.355753	1.28767e-32	1.83897e-31
Homeostatic	Zfp292	11.8826	0.333285	1.4575e-32	2.07971e-31
Homeostatic	Slc4a7	11.8209	0.452464	3.04262e-32	4.31911e-31
Homeostatic	Ralgps2	11.8028	0.736089	3.77481e-32	5.34468e-31
Homeostatic	Zfand3	11.7969	0.287655	4.05047e-32	5.72516e-31
Homeostatic	Nr6a1os	11.7932	1.15833	4.23145e-32	5.97584e-31
Homeostatic	Dock11	11.7786	0.39513	5.03362e-32	7.09049e-31
Homeostatic	Arhgef6	11.7117	0.44137	1.11028e-31	1.55336e-30
Homeostatic	Cbl	11.702	0.326172	1.24457e-31	1.73535e-30
Homeostatic	Lrrk1	11.7005	0.442061	1.26693e-31	1.76503e-30
Homeostatic	Gm3739	11.6993	1.2349	1.28536e-31	1.78919e-30
Homeostatic	Rtn4rl1	11.6649	0.538155	1.92697e-31	2.66656e-30
Homeostatic	Lcor	11.637	0.48393	2.67187e-31	3.68808e-30
Homeostatic	Mgll	11.6291	1.05825	2.93022e-31	4.0413e-30
Homeostatic	Igf1r	11.615	0.665103	3.45923e-31	4.76293e-30
Homeostatic	Rtn4	11.6102	0.255807	3.65802e-31	5.02826e-30
Homeostatic	Ppp1r21	11.5998	0.477507	4.13284e-31	5.6762e-30
Homeostatic	Txnip	11.5966	0.336574	4.28915e-31	5.88599e-30
Homeostatic	Dip2c	11.5928	0.660753	4.48297e-31	6.14685e-30
Homeostatic	Stxbp5	11.5895	0.648507	4.6558e-31	6.37852e-30
Homeostatic	Cdkal1	11.5784	0.493614	5.30277e-31	7.25284e-30
Homeostatic	Upk1b	11.5355	1.58002	8.74011e-31	1.189e-29
Homeostatic	Atxn1	11.5048	0.519608	1.24771e-30	1.68973e-29
Homeostatic	Stambpl1	11.4902	0.718661	1.47745e-30	1.99594e-29
Homeostatic	Celf1	11.4082	0.41994	3.80404e-30	5.10558e-29
Homeostatic	Myo18b	11.3632	1.91538	6.375e-30	8.52843e-29
Homeostatic	Garnl3	11.2851	0.688399	1.55476e-29	2.05331e-28
Homeostatic	Gm40841	11.2673	0.957961	1.90407e-29	2.51261e-28
Homeostatic	Heatr5a	11.2649	0.468981	1.95665e-29	2.57993e-28
Homeostatic	Snx13	11.2372	0.453408	2.67626e-29	3.51753e-28
Homeostatic	Fam168a	11.2232	0.501346	3.13806e-29	4.11465e-28
Homeostatic	Myo1b	11.1979	0.910014	4.17598e-29	5.45823e-28
Homeostatic	E2f3	11.1182	0.667232	1.02372e-28	1.32338e-27
Homeostatic	Eef2k	11.1086	0.770105	1.13898e-28	1.47122e-27
Homeostatic	Fam91a1	11.0653	0.361407	1.84803e-28	2.37779e-27
Homeostatic	Sort1	11.0529	0.391566	2.12203e-28	2.7282e-27
Homeostatic	Nuak1	11.0475	0.502557	2.2528e-28	2.88957e-27
Homeostatic	Fat3	10.9253	0.403846	8.72142e-28	1.10576e-26
Homeostatic	Sesn1	10.9107	0.629825	1.02501e-27	1.29559e-26
Homeostatic	Map3k5	10.905	0.560584	1.09126e-27	1.37828e-26
Homeostatic	Arid1b	10.8989	0.416615	1.1665e-27	1.47218e-26
Homeostatic	Cep68	10.8958	0.830347	1.20635e-27	1.52015e-26
Homeostatic	Smarca2	10.8869	0.365329	1.33107e-27	1.6722e-26
Homeostatic	Gpr183	10.8739	0.43661	1.53531e-27	1.92586e-26
Homeostatic	BC035044	10.8653	0.778297	1.68747e-27	2.1135e-26
Homeostatic	Smg6	10.8322	0.393117	2.42176e-27	3.02858e-26
Homeostatic	Asxl1	10.8118	0.641054	3.02539e-27	3.78059e-26
Homeostatic	Zmynd11	10.7807	0.349296	4.24765e-27	5.28394e-26
Homeostatic	Il7r	10.7781	0.919754	4.36719e-27	5.42854e-26
Homeostatic	Supt3	10.7763	0.567389	4.45245e-27	5.53036e-26
Homeostatic	Zdhhc14	10.7634	0.542811	5.12204e-27	6.35248e-26
Homeostatic	Casp8	10.705	0.477341	9.64427e-27	1.18807e-25
Homeostatic	A630001G21Rik	10.6985	0.455909	1.03413e-26	1.27299e-25
Homeostatic	Smurf2	10.6887	0.528879	1.14961e-26	1.41093e-25
Homeostatic	Sdccag8	10.6827	0.503771	1.22617e-26	1.50377e-25
Homeostatic	Slc38a9	10.6788	0.644445	1.2794e-26	1.56788e-25
Homeostatic	Fmnl3	10.6685	0.393337	1.42839e-26	1.74787e-25
Homeostatic	Pak1	10.6618	0.541338	1.53523e-26	1.87721e-25
Homeostatic	Abl1	10.6185	0.671094	2.4449e-26	2.98068e-25
Homeostatic	Akirin2	10.6147	0.337094	2.54639e-26	3.10211e-25
Homeostatic	Tm6sf1	10.5721	0.646578	4.01598e-26	4.87444e-25
Homeostatic	Zfp148	10.5174	0.322896	7.1791e-26	8.7009e-25
Homeostatic	Evi5	10.4233	0.575831	1.94074e-25	2.33157e-24
Homeostatic	Uvrag	10.3452	0.28935	4.40172e-25	5.25372e-24
Homeostatic	Crlf3	10.3446	0.426466	4.42777e-25	5.28098e-24
Homeostatic	Nr3c2	10.3305	0.765812	5.13048e-25	6.09707e-24
Homeostatic	Wac	10.3031	0.302494	6.82471e-25	8.08718e-24
Homeostatic	Ggta1	10.2799	0.864921	8.67879e-25	1.02621e-23
Homeostatic	Lhfpl2	10.2779	0.295999	8.86321e-25	1.04577e-23
Homeostatic	Stard9	10.265	0.329859	1.01332e-24	1.19136e-23
Homeostatic	Kdm3b	10.2462	0.507672	1.23126e-24	1.44449e-23
Homeostatic	Lifr	10.212	0.772106	1.75195e-24	2.04953e-23
Homeostatic	Chd7	10.2083	0.252929	1.81978e-24	2.12587e-23
Homeostatic	Hps3	10.1994	0.321249	1.99543e-24	2.32377e-23
Homeostatic	Cerk	10.1867	0.315765	2.27325e-24	2.63879e-23
Homeostatic	Arih1	10.1659	0.400414	2.81552e-24	3.26138e-23
Homeostatic	Phc2	10.1507	0.659182	3.28858e-24	3.80134e-23
Homeostatic	Cdk13	10.1453	0.378964	3.47838e-24	4.01511e-23
Homeostatic	Nfat5	10.1352	0.420038	3.85522e-24	4.44077e-23
Homeostatic	Rbfox1	10.1115	1.04887	4.91212e-24	5.63459e-23
Homeostatic	Kif13a	10.1104	0.823221	4.96755e-24	5.69422e-23
Homeostatic	Insr	10.0933	0.688948	5.91586e-24	6.77653e-23
Homeostatic	Cmtm6	10.0839	0.381626	6.50627e-24	7.4425e-23
Homeostatic	Ralgps1	10.0169	0.841812	1.28491e-23	1.46473e-22
Homeostatic	Gm33989	10.0018	0.623338	1.49646e-23	1.70118e-22
Homeostatic	Pkig	9.96745	0.358483	2.1159e-23	2.39545e-22
Homeostatic	Fry	9.95877	0.709381	2.30892e-23	2.61039e-22
Homeostatic	Mbtd1	9.95782	0.459368	2.33128e-23	2.63387e-22
Homeostatic	Mdm4	9.95432	0.348364	2.41469e-23	2.72438e-22
Homeostatic	Cflar	9.9512	0.322841	2.49149e-23	2.80909e-22
Homeostatic	Rsf1	9.90632	0.337599	3.90774e-23	4.3879e-22
Homeostatic	Mtmr3	9.87469	0.499803	5.35966e-23	6.00595e-22
Homeostatic	Arid3b	9.8627	0.774961	6.04048e-23	6.7551e-22
Homeostatic	Pias1	9.84241	0.407726	7.39179e-23	8.2495e-22
Homeostatic	Ext1	9.81489	0.480707	9.71437e-23	1.08196e-21
Homeostatic	Fbxl20	9.76933	0.556788	1.52451e-22	1.69225e-21
Homeostatic	Herc1	9.75703	0.374192	1.72128e-22	1.90938e-21
Homeostatic	Ythdf3	9.7092	0.404034	2.75498e-22	3.04377e-21
Homeostatic	Tbc1d16	9.51751	0.519163	1.77376e-21	1.93378e-20
Homeostatic	Arhgap31	9.4504	0.538659	3.37538e-21	3.63901e-20
Homeostatic	Zmym4	9.38616	0.388921	6.22293e-21	6.67407e-20
Homeostatic	Ski	9.3785	0.266755	6.69153e-21	7.17198e-20
Homeostatic	Snta1	9.37614	0.867123	6.8429e-21	7.32946e-20
Homeostatic	Gtdc1	9.37042	0.314961	7.22413e-21	7.73277e-20
Homeostatic	Ubr3	9.33128	0.49272	1.04599e-20	1.11457e-19
Homeostatic	Setbp1	9.31798	1.74349	1.18578e-20	1.26108e-19
Homeostatic	Pcm1	9.31097	0.265449	1.26672e-20	1.34629e-19
Homeostatic	Tspan14	9.31044	0.484161	1.27305e-20	1.35215e-19
Homeostatic	Pik3cg	9.28145	0.405181	1.67186e-20	1.77346e-19
Homeostatic	Vti1a	9.2532	0.32889	2.17865e-20	2.30069e-19
Homeostatic	Fto	9.23853	0.494612	2.49914e-20	2.63407e-19
Homeostatic	Rasal2	9.22321	0.604189	2.88341e-20	3.03135e-19
Homeostatic	Nlrp1c-ps	9.19958	0.623083	3.59361e-20	3.76359e-19
Homeostatic	Hnrnph1	9.15741	0.35562	5.31557e-20	5.52839e-19
Homeostatic	Map4k3	9.13698	0.584641	6.42177e-20	6.65371e-19
Homeostatic	Sfmbt1	9.10159	0.416864	8.90179e-20	9.16573e-19
Homeostatic	Wdfy4	9.08748	0.508226	1.01357e-19	1.04167e-18
Homeostatic	Tbc1d23	8.98091	0.544777	2.68549e-19	2.72597e-18
Homeostatic	Zfp608	8.96452	0.51076	3.11648e-19	3.15763e-18
Homeostatic	Zdhhc20	8.95971	0.414139	3.25526e-19	3.29421e-18
Homeostatic	Gm47664	8.93533	0.861541	4.0598e-19	4.0933e-18
Homeostatic	Abi3	8.91654	0.315664	4.81091e-19	4.827e-18
Homeostatic	Zfp280d	8.89387	0.538696	5.90148e-19	5.89612e-18
Homeostatic	Itsn2	8.88227	0.352944	6.55102e-19	6.53714e-18
Homeostatic	Adgrl2	8.8797	1.01221	6.70402e-19	6.68174e-18
Homeostatic	Fam117b	8.87851	0.447265	6.77604e-19	6.74945e-18
Homeostatic	Tasor	8.87696	0.301513	6.87116e-19	6.83594e-18
Homeostatic	Rfx3	8.87179	0.728047	7.19771e-19	7.15649e-18
Homeostatic	Peak1	8.86295	0.49465	7.79209e-19	7.7428e-18
Homeostatic	Nlk	8.85234	0.602834	8.57049e-19	8.50604e-18
Homeostatic	Cds1	8.82543	0.576599	1.09043e-18	1.07511e-17
Homeostatic	Pla2g4a	8.80382	0.371289	1.32231e-18	1.29753e-17
Homeostatic	Gm35188	8.79978	0.930086	1.37091e-18	1.34442e-17
Homeostatic	Slc1a3	8.79535	0.413219	1.42606e-18	1.39767e-17
Homeostatic	Peli1	8.78797	0.25776	1.52282e-18	1.48986e-17
Homeostatic	Rab3ip	8.77543	0.756646	1.70251e-18	1.66466e-17
Homeostatic	Yes1	8.76613	0.725833	1.84916e-18	1.80484e-17
Homeostatic	Vav1	8.76373	0.409652	1.88894e-18	1.84258e-17
Homeostatic	AW554918	8.7116	0.588789	2.99611e-18	2.90028e-17
Homeostatic	Eml6	8.70263	0.696018	3.24289e-18	3.13365e-17
Homeostatic	Gpr155	8.6943	0.50744	3.48972e-18	3.36232e-17
Homeostatic	Gpatch8	8.64154	0.366169	5.5461e-18	5.31877e-17
Homeostatic	Rbm33	8.5947	0.469455	8.34854e-18	7.93256e-17
Homeostatic	Peli2	8.59354	0.484472	8.43305e-18	8.00824e-17
Homeostatic	Gna15	8.59007	0.359617	8.69176e-18	8.24917e-17
Homeostatic	Cdk19	8.56517	0.326142	1.07912e-17	1.02064e-16
Homeostatic	Phkb	8.56504	0.499631	1.08036e-17	1.02124e-16
Homeostatic	Ptbp2	8.56223	0.518788	1.107e-17	1.04582e-16
Homeostatic	Tnrc6a	8.49476	0.371637	1.98346e-17	1.85682e-16
Homeostatic	Klf3	8.44335	0.352667	3.08371e-17	2.87215e-16
Homeostatic	Ccdc93	8.42397	0.395311	3.63944e-17	3.38211e-16
Homeostatic	Susd3	8.39415	0.487775	4.69294e-17	4.34644e-16
Homeostatic	Mon2	8.37298	0.443079	5.61801e-17	5.18573e-16
Homeostatic	Helz	8.33248	0.521522	7.9165e-17	7.27885e-16
Homeostatic	Lcp2	8.29763	0.262578	1.06207e-16	9.70031e-16
Homeostatic	Gsk3b	8.26016	0.266782	1.45474e-16	1.32428e-15
Homeostatic	Epc2	8.25273	0.507158	1.54815e-16	1.40776e-15
Homeostatic	Hook3	8.2408	0.258547	1.71063e-16	1.55123e-15
Homeostatic	Dmxl1	8.18013	0.311746	2.8353e-16	2.55564e-15
Homeostatic	Scaf8	8.17364	0.463374	2.99235e-16	2.69279e-15
Homeostatic	Herc4	8.14195	0.445226	3.88975e-16	3.48704e-15
Homeostatic	Cables1	8.14017	0.793193	3.94727e-16	3.53667e-15
Homeostatic	Pik3r5	8.13601	0.645766	4.08518e-16	3.65429e-15
Homeostatic	Kcnk12	8.07394	1.35373	6.80676e-16	6.05596e-15
Homeostatic	Ppp6r3	8.07298	0.452604	6.86049e-16	6.10047e-15
Homeostatic	Disc1	8.06493	0.724726	7.32798e-16	6.50916e-15
Homeostatic	Tbl1x	8.01848	0.284537	1.07062e-15	9.4691e-15
Homeostatic	Phip	8.01774	0.306076	1.0771e-15	9.52133e-15
Homeostatic	Btbd7	7.99765	0.39918	1.26821e-15	1.11867e-14
Homeostatic	Mvb12b	7.99686	0.416654	1.27634e-15	1.12524e-14
Homeostatic	Cox16	7.98988	0.326095	1.35067e-15	1.1876e-14
Homeostatic	Immp2l	7.98704	0.470508	1.38223e-15	1.2147e-14
Homeostatic	Dennd5a	7.96428	0.377392	1.66195e-15	1.45663e-14
Homeostatic	Rapgef1	7.95766	0.452161	1.75324e-15	1.5342e-14
Homeostatic	Trim2	7.94267	0.828485	1.97877e-15	1.72972e-14
Homeostatic	Zfand6	7.92723	0.263725	2.24084e-15	1.9557e-14
Homeostatic	Senp6	7.90677	0.300603	2.64161e-15	2.29939e-14
Homeostatic	Capn3	7.90247	0.3102	2.73429e-15	2.3788e-14
Homeostatic	Gtf2i	7.89407	0.368661	2.92493e-15	2.5393e-14
Homeostatic	Rhoh	7.88498	0.528297	3.14596e-15	2.72545e-14
Homeostatic	Rb1cc1	7.86548	0.416844	3.67698e-15	3.17217e-14
Homeostatic	Creb1	7.86436	0.432914	3.70982e-15	3.19883e-14
Homeostatic	Ube3c	7.85749	0.54883	3.91911e-15	3.37576e-14
Homeostatic	Prpsap2	7.84683	0.695958	4.26697e-15	3.67347e-14
Homeostatic	Epc1	7.7989	0.45806	6.24471e-15	5.33989e-14
Homeostatic	Usp15	7.71821	0.257037	1.17978e-14	9.99511e-14
Homeostatic	Zmym2	7.71581	0.446681	1.20215e-14	1.01637e-13
Homeostatic	Thada	7.70803	0.485412	1.27772e-14	1.07861e-13
Homeostatic	Znrf1	7.68452	0.656507	1.53572e-14	1.29508e-13
Homeostatic	Map4k5	7.66957	0.75183	1.72571e-14	1.45159e-13
Homeostatic	Scmh1	7.66781	0.459126	1.74953e-14	1.47012e-13
Homeostatic	Plcg2	7.66703	0.266893	1.76021e-14	1.47834e-13
Homeostatic	Chsy1	7.66281	0.744536	1.81909e-14	1.52701e-13
Homeostatic	St3gal3	7.65774	0.539785	1.89234e-14	1.58689e-13
Homeostatic	Klk8	7.64388	0.613264	2.10776e-14	1.76484e-13
Homeostatic	Exoc5	7.64189	0.413101	2.14052e-14	1.79137e-13
Homeostatic	Ube2h	7.61728	0.326799	2.5907e-14	2.16263e-13
Homeostatic	Hmg20a	7.60717	0.5687	2.80157e-14	2.33748e-13
Homeostatic	Babam2	7.59632	0.329365	3.04671e-14	2.54072e-13
Homeostatic	Dyrk1a	7.5928	0.392346	3.13064e-14	2.60939e-13
Homeostatic	Idh2	7.5702	0.573948	3.72663e-14	3.09364e-13
Homeostatic	Atp6v0a1	7.55213	0.257986	4.28204e-14	3.54757e-13
Homeostatic	Cmya5	7.52733	1.27512	5.17902e-14	4.26927e-13
Homeostatic	4632427E13Rik	7.5155	0.579686	5.66951e-14	4.66426e-13
Homeostatic	Pbx1	7.49027	0.604129	6.87306e-14	5.63755e-13
Homeostatic	Fbxo11	7.48031	0.301687	7.41451e-14	6.06959e-13
Homeostatic	2610035D17Rik	7.47763	1.08218	7.56765e-14	6.19188e-13
Homeostatic	Ogt	7.45659	0.317688	8.87901e-14	7.24329e-13
Homeostatic	Lpar6	7.4558	0.697924	8.93245e-14	7.27968e-13
Homeostatic	N4bp2l2	7.42383	0.305603	1.13778e-13	9.24064e-13
Homeostatic	Atp9b	7.35339	0.354116	1.93236e-13	1.55408e-12
Homeostatic	Cysltr1	7.31703	0.378385	2.53516e-13	2.028e-12
Homeostatic	3222401L13Rik	7.30714	1.01688	2.72881e-13	2.17975e-12
Homeostatic	Wsb1	7.30437	0.334313	2.78571e-13	2.22304e-12
Homeostatic	Cdh23	7.3009	0.985196	2.85846e-13	2.28e-12
Homeostatic	Glis3	7.29607	0.991914	2.96293e-13	2.36218e-12
Homeostatic	R3hdm1	7.28332	0.379845	3.25693e-13	2.59031e-12
Homeostatic	Acvr1	7.27534	0.611787	3.45555e-13	2.74563e-12
Homeostatic	Bcl9	7.2649	0.537969	3.73317e-13	2.96336e-12
Homeostatic	Cfap74	7.26396	0.54586	3.75929e-13	2.98266e-12
Homeostatic	Dmtf1	7.25708	0.44391	3.9553e-13	3.13366e-12
Homeostatic	Cog5	7.23222	0.411086	4.75155e-13	3.75188e-12
Homeostatic	Fars2	7.18476	0.420548	6.73257e-13	5.28073e-12
Homeostatic	Ep300	7.18391	0.301772	6.77438e-13	5.311e-12
Homeostatic	Rps6ka5	7.15997	0.475808	8.06951e-13	6.30837e-12
Homeostatic	Dennd6a	7.1495	0.472841	8.70926e-13	6.7924e-12
Homeostatic	Memo1	7.12827	0.510647	1.01638e-12	7.91184e-12
Homeostatic	Atf7ip	7.12244	0.262074	1.06036e-12	8.23473e-12
Homeostatic	Anks1	7.11076	0.53565	1.15403e-12	8.94536e-12
Homeostatic	Gm5086	7.09775	0.354973	1.268e-12	9.80578e-12
Homeostatic	Zfp644	7.0764	0.386203	1.47952e-12	1.14148e-11
Homeostatic	Msi2	7.06854	0.425556	1.56569e-12	1.20626e-11
Homeostatic	Tmem170b	7.0574	0.61786	1.69644e-12	1.30516e-11
Homeostatic	Rps6ka1	7.03928	0.25981	1.93241e-12	1.48325e-11
Homeostatic	Ctnnd1	7.03751	0.635888	1.95712e-12	1.50152e-11
Homeostatic	Tpp2	7.01055	0.269075	2.37376e-12	1.81694e-11
Homeostatic	Fam13b	7.00158	0.408339	2.53084e-12	1.93539e-11
Homeostatic	Pdlim5	6.97106	0.625108	3.14554e-12	2.401e-11
Homeostatic	A830008E24Rik	6.9627	0.403282	3.33802e-12	2.54675e-11
Homeostatic	Tmcc1	6.91041	0.315921	4.83256e-12	3.66834e-11
Homeostatic	Irak2	6.88276	0.363213	5.87041e-12	4.43575e-11
Homeostatic	Tmem164	6.85585	0.309645	7.08875e-12	5.33678e-11
Homeostatic	Cdk6	6.85345	0.474745	7.20884e-12	5.41483e-11
Homeostatic	Rp2	6.84242	0.275686	7.78674e-12	5.83829e-11
Homeostatic	Tspan13	6.83748	0.463329	8.05966e-12	6.03195e-11
Homeostatic	Filip1l	6.82874	0.483345	8.56631e-12	6.40242e-11
Homeostatic	Ttc14	6.80383	0.26525	1.01873e-11	7.5864e-11
Homeostatic	Arap3	6.8027	0.680221	1.02675e-11	7.64273e-11
Homeostatic	Rasa1	6.80249	0.282065	1.02829e-11	7.65072e-11
Homeostatic	Rin3	6.76264	0.54193	1.35499e-11	1.00227e-10
Homeostatic	Atp13a3	6.75854	0.36812	1.3939e-11	1.03012e-10
Homeostatic	Acvr2a	6.71055	0.674175	1.93889e-11	1.42332e-10
Homeostatic	Ptpro	6.70696	0.37228	1.98721e-11	1.4562e-10
Homeostatic	Ube3a	6.70419	0.258744	2.02521e-11	1.48339e-10
Homeostatic	Rsbn1	6.69861	0.392444	2.10408e-11	1.54047e-10
Homeostatic	Pcmtd1	6.69145	0.306833	2.20977e-11	1.6157e-10
Homeostatic	Oma1	6.68878	0.507794	2.25034e-11	1.64463e-10
Homeostatic	Ambra1	6.63467	0.392122	3.25223e-11	2.35804e-10
Homeostatic	Rgs7bp	6.63075	1.04022	3.33983e-11	2.41837e-10
Homeostatic	Rcbtb2	6.61668	0.32261	3.67348e-11	2.65182e-10
Homeostatic	Evl	6.59019	0.253618	4.39255e-11	3.15571e-10
Homeostatic	Kansl1l	6.58471	0.404793	4.55784e-11	3.26877e-10
Homeostatic	Ubac2	6.56819	0.481077	5.09301e-11	3.64149e-10
Homeostatic	Cradd	6.56555	0.509315	5.1842e-11	3.70348e-10
Homeostatic	Hdac8	6.55257	0.441585	5.65544e-11	4.03488e-10
Homeostatic	Kcnk13	6.53268	0.362079	6.46044e-11	4.5953e-10
Homeostatic	Chst8	6.51698	1.33124	7.17387e-11	5.09397e-10
Homeostatic	B4galt1	6.51396	0.268876	7.31942e-11	5.19286e-10
Homeostatic	Ssbp2	6.50503	0.364158	7.76765e-11	5.50139e-10
Homeostatic	Mark3	6.48151	0.333294	9.08089e-11	6.41496e-10
Homeostatic	Smad3	6.4592	0.524649	1.05256e-10	7.40701e-10
Homeostatic	Rab6b	6.43534	0.574186	1.23198e-10	8.63645e-10
Homeostatic	D7Ertd443e	6.40521	1.41046	1.5016e-10	1.04731e-09
Homeostatic	Cep85l	6.40478	0.596207	1.50582e-10	1.04981e-09
Homeostatic	Fscn1	6.37965	0.510652	1.77496e-10	1.23017e-09
Homeostatic	Rassf2	6.36598	0.552666	1.94052e-10	1.33928e-09
Homeostatic	Sncaip	6.33983	0.435802	2.30016e-10	1.5822e-09
Homeostatic	Cpsf6	6.31978	0.415973	2.6194e-10	1.79879e-09
Homeostatic	Chd2	6.31321	0.321551	2.73302e-10	1.87447e-09
Homeostatic	Arhgef12	6.29141	0.445581	3.1459e-10	2.15051e-09
Homeostatic	Pecam1	6.26109	1.7978	3.82293e-10	2.60038e-09
Homeostatic	Adcy9	6.24643	0.686903	4.19948e-10	2.84829e-09
Homeostatic	Ankhd1	6.23491	0.276612	4.52049e-10	3.05722e-09
Homeostatic	Bcas3	6.20911	0.307426	5.32872e-10	3.59351e-09
Homeostatic	Gcnt1	6.2085	0.272646	5.34928e-10	3.6059e-09
Homeostatic	Traf5	6.1928	0.588722	5.91063e-10	3.97455e-09
Homeostatic	Smurf1	6.15937	0.589331	7.30353e-10	4.88729e-09
Homeostatic	P2rx7	6.1334	0.251846	8.60232e-10	5.72851e-09
Homeostatic	Strada	6.08872	0.543063	1.13816e-09	7.5186e-09
Homeostatic	Gna12	6.07407	0.262782	1.24708e-09	8.22168e-09
Homeostatic	Hnmt	6.05413	0.84272	1.41177e-09	9.26835e-09
Homeostatic	Lpcat3	6.0541	0.540692	1.41203e-09	9.26835e-09
Homeostatic	Tspan18	6.0404	0.89979	1.53731e-09	1.00667e-08
Homeostatic	Lcorl	6.03731	0.259892	1.56708e-09	1.02575e-08
Homeostatic	Pds5a	6.03101	0.314479	1.62943e-09	1.06572e-08
Homeostatic	Scaper	6.02158	0.336785	1.72722e-09	1.12789e-08
Homeostatic	Tmem273	6.02014	0.51184	1.74266e-09	1.13707e-08
Homeostatic	Kcnip3	6.01263	0.924536	1.82539e-09	1.18964e-08
Homeostatic	Pum1	5.99537	0.28536	2.03027e-09	1.32003e-08
Homeostatic	Arid2	5.96121	0.419052	2.50384e-09	1.61901e-08
Homeostatic	Pkn1	5.95943	0.313291	2.53118e-09	1.63604e-08
Homeostatic	Sgms1	5.95677	0.517223	2.57275e-09	1.66226e-08
Homeostatic	Wdr33	5.93609	0.409899	2.919e-09	1.87935e-08
Homeostatic	Rab31	5.91548	0.339733	3.30917e-09	2.12723e-08
Homeostatic	Slc25a37	5.90047	0.617968	3.6247e-09	2.32282e-08
Homeostatic	Rffl	5.8912	0.534277	3.83394e-09	2.45405e-08
Homeostatic	Gm3264	5.88786	0.989508	3.91222e-09	2.50221e-08
Homeostatic	Dock7	5.87206	0.396864	4.30404e-09	2.74643e-08
Homeostatic	Lncpint	5.86437	0.365533	4.50841e-09	2.86906e-08
Homeostatic	Wwox	5.84423	0.319961	5.08921e-09	3.22995e-08
Homeostatic	Supt20	5.84202	0.377555	5.1571e-09	3.27178e-08
Homeostatic	4732471J01Rik	5.83678	0.595551	5.32187e-09	3.37502e-08
Homeostatic	Gm3134	5.82732	0.411615	5.63234e-09	3.56643e-08
Homeostatic	Zfp532	5.82122	0.64284	5.84211e-09	3.695e-08
Homeostatic	Extl3	5.81906	0.324166	5.91805e-09	3.74017e-08
Homeostatic	Pias2	5.70509	0.393397	1.16279e-08	7.21874e-08
Homeostatic	Adamts16	5.70114	0.822188	1.19012e-08	7.38562e-08
Homeostatic	Ttc17	5.69181	0.521065	1.257e-08	7.79772e-08
Homeostatic	Gp9	5.63453	0.907455	1.75541e-08	1.07962e-07
Homeostatic	Kmt5b	5.63036	0.351831	1.79834e-08	1.10561e-07
Homeostatic	Pik3ca	5.61442	0.436586	1.97227e-08	1.20984e-07
Homeostatic	9930021J03Rik	5.60963	0.383203	2.02754e-08	1.24144e-07
Homeostatic	Akap10	5.59974	0.397438	2.14677e-08	1.31298e-07
Homeostatic	Gal3st4	5.57572	0.480469	2.46507e-08	1.50319e-07
Homeostatic	Map2k5	5.57415	0.430428	2.48742e-08	1.51626e-07
Homeostatic	Tia1	5.57227	0.538633	2.51444e-08	1.53216e-07
Homeostatic	Nbeal1	5.55506	0.390527	2.77516e-08	1.68667e-07
Homeostatic	Tnfrsf17	5.53805	0.896231	3.05857e-08	1.85278e-07
Homeostatic	Tcf20	5.53668	0.382085	3.08258e-08	1.86664e-07
Homeostatic	Rgl1	5.53477	0.464534	3.1164e-08	1.88504e-07
Homeostatic	Pibf1	5.52512	0.379941	3.29259e-08	1.98942e-07
Homeostatic	Stab1	5.52092	0.304617	3.37235e-08	2.03538e-07
Homeostatic	Rnf38	5.51874	0.488238	3.41432e-08	2.0592e-07
Homeostatic	Abcg2	5.51848	0.481175	3.41942e-08	2.06153e-07
Homeostatic	Uhrf2	5.49119	0.448602	3.99235e-08	2.39556e-07
Homeostatic	Klf7	5.48704	0.591918	4.08717e-08	2.45067e-07
Homeostatic	Slc7a7	5.46598	0.487671	4.60362e-08	2.75033e-07
Homeostatic	Xpo7	5.43914	0.420705	5.35389e-08	3.18587e-07
Homeostatic	Tbc1d22a	5.42924	0.301684	5.65958e-08	3.36171e-07
Homeostatic	Lyzl4	5.41833	0.824073	6.01596e-08	3.56698e-07
Homeostatic	Ttc3	5.41769	0.372708	6.03752e-08	3.57847e-07
Homeostatic	Mtr	5.40233	0.410079	6.57809e-08	3.89048e-07
Homeostatic	Sh3pxd2a	5.39997	0.355539	6.66505e-08	3.93909e-07
Homeostatic	Ss18	5.39687	0.538046	6.78149e-08	4.00504e-07
Homeostatic	Epb41	5.39094	0.357319	7.00884e-08	4.13783e-07
Homeostatic	Zfc3h1	5.31384	0.372445	1.07337e-07	6.27848e-07
Homeostatic	Tbck	5.29781	0.407073	1.172e-07	6.83598e-07
Homeostatic	Zfp950	5.28213	0.531508	1.27693e-07	7.42962e-07
Homeostatic	Mlph	5.26638	0.57865	1.39143e-07	8.06451e-07
Homeostatic	Dis3l2	5.26466	0.403542	1.40445e-07	8.13429e-07
Homeostatic	Zfp697	5.25541	0.891133	1.47696e-07	8.54521e-07
Homeostatic	Cop1	5.25376	0.340125	1.49025e-07	8.61912e-07
Homeostatic	Gigyf2	5.23985	0.312716	1.60706e-07	9.26871e-07
Homeostatic	Map2k6	5.23367	0.634513	1.66181e-07	9.58113e-07
Homeostatic	Sgce	5.21877	0.380379	1.8012e-07	1.0363e-06
Homeostatic	Ano6	5.20878	0.40852	1.90084e-07	1.09097e-06
Homeostatic	Tent2	5.1869	0.31233	2.13821e-07	1.22295e-06
Homeostatic	6820431F20Rik	5.1723	0.311813	2.31226e-07	1.31975e-06
Homeostatic	Med13	5.16835	0.268728	2.36165e-07	1.34701e-06
Homeostatic	Syk	5.15165	0.317446	2.58203e-07	1.46915e-06
Homeostatic	Snx18	5.14837	0.300348	2.62762e-07	1.49406e-06
Homeostatic	Prr14l	5.12159	0.311636	3.02973e-07	1.71442e-06
Homeostatic	Kif21b	5.11449	0.324673	3.14596e-07	1.77775e-06
Homeostatic	Rapgef2	5.10651	0.395925	3.28155e-07	1.8512e-06
Homeostatic	Rab39	5.07767	0.506388	3.82094e-07	2.14436e-06
Homeostatic	Arnt	5.0744	0.523037	3.88726e-07	2.18023e-06
Homeostatic	E130307A14Rik	5.07195	0.574823	3.93763e-07	2.20697e-06
Homeostatic	Crim1	5.06218	0.773011	4.14491e-07	2.32157e-06
Homeostatic	Trappc9	5.06059	0.375653	4.17963e-07	2.33626e-06
Homeostatic	Gm34589	5.04831	0.66528	4.45729e-07	2.48556e-06
Homeostatic	Hmbox1	5.04437	0.441376	4.55017e-07	2.53479e-06
Homeostatic	Ppp3cb	5.04307	0.387953	4.58123e-07	2.55123e-06
Homeostatic	Nr2c2	5.02143	0.46307	5.12874e-07	2.84652e-06
Homeostatic	Rabgap1	5.0175	0.389874	5.23495e-07	2.90254e-06
Homeostatic	Gm35154	5.00818	0.512131	5.49468e-07	3.03939e-06
Homeostatic	Etv1	5.00348	0.466904	5.63055e-07	3.1083e-06
Homeostatic	Zscan26	4.99857	0.412546	5.7756e-07	3.18304e-06
Homeostatic	Zyg11b	4.97879	0.396256	6.39846e-07	3.51574e-06
Homeostatic	Mknk1	4.94621	0.343881	7.56717e-07	4.13724e-06
Homeostatic	Rab3gap1	4.9273	0.278302	8.33751e-07	4.54185e-06
Homeostatic	Gm46367	4.91909	1.10084	8.69455e-07	4.7301e-06
Homeostatic	Abcc3	4.91152	0.476897	9.0375e-07	4.91181e-06
Homeostatic	Ehmt1	4.90148	0.42279	9.51187e-07	5.16459e-06
Homeostatic	Mical3	4.88581	0.907604	1.03006e-06	5.57444e-06
Homeostatic	Ago3	4.86703	0.341025	1.13285e-06	6.10865e-06
Homeostatic	Rnf111	4.86205	0.272883	1.16174e-06	6.26034e-06
Homeostatic	Scamp1	4.84987	0.467488	1.2354e-06	6.64209e-06
Homeostatic	Nhsl2	4.84506	1.31768	1.2657e-06	6.80058e-06
Homeostatic	Lpxn	4.84457	0.531711	1.26883e-06	6.81518e-06
Homeostatic	Map3k2	4.80539	0.280058	1.54451e-06	8.24753e-06
Homeostatic	Nlrp1b	4.78494	0.254175	1.71038e-06	9.10674e-06
Homeostatic	Ebf3	4.78059	0.689763	1.74784e-06	9.29421e-06
Homeostatic	Epn2	4.77834	0.996064	1.76752e-06	9.39584e-06
Homeostatic	Gm48614	4.75468	1.21543	1.98762e-06	1.05217e-05
Homeostatic	Ctnnd2	4.74658	1.35059	2.06888e-06	1.09274e-05
Homeostatic	Notch2	4.73049	0.29036	2.23976e-06	1.17884e-05
Homeostatic	Zfx	4.67058	0.342406	3.00354e-06	1.56387e-05
Homeostatic	Tle4	4.66575	0.303953	3.07492e-06	1.59902e-05
Homeostatic	Emsy	4.65909	0.564045	3.17617e-06	1.65063e-05
Homeostatic	Arhgef40	4.65516	0.636749	3.23734e-06	1.6803e-05
Homeostatic	Camk2n1	4.65325	0.454258	3.26744e-06	1.69539e-05
Homeostatic	Tnrc18	4.64452	0.383562	3.40874e-06	1.76648e-05
Homeostatic	Spred1	4.62297	0.312823	3.78291e-06	1.95241e-05
Homeostatic	Enox2	4.60646	0.429005	4.09582e-06	2.10338e-05
Homeostatic	Usp6nl	4.59788	0.639293	4.26813e-06	2.18914e-05
Homeostatic	Ikzf2	4.58954	0.583243	4.4422e-06	2.27489e-05
Homeostatic	Scamp5	4.58779	0.51349	4.47972e-06	2.29339e-05
Homeostatic	Tsc22d2	4.57624	0.340248	4.73411e-06	2.42137e-05
Homeostatic	Lysmd4	4.56965	0.795996	4.88531e-06	2.49638e-05
Homeostatic	Dido1	4.54908	0.380292	5.38803e-06	2.74138e-05
Homeostatic	Abhd15	4.54841	0.587431	5.40532e-06	2.74848e-05
Homeostatic	Casd1	4.54303	0.264507	5.54505e-06	2.81519e-05
Homeostatic	Tmc7	4.54041	0.931198	5.61449e-06	2.84957e-05
Homeostatic	Fubp1	4.53008	0.295004	5.89603e-06	2.98695e-05
Homeostatic	Pcca	4.51709	0.429218	6.26946e-06	3.16737e-05
Homeostatic	Ypel2	4.51472	0.648668	6.33993e-06	3.19906e-05
Homeostatic	E330020D12Rik	4.5054	0.731656	6.62479e-06	3.33361e-05
Homeostatic	Pacs1	4.49963	0.293324	6.80723e-06	3.42125e-05
Homeostatic	Calcrl	4.48837	0.681887	7.17701e-06	3.60051e-05
Homeostatic	Nfatc2	4.46307	0.632709	8.07949e-06	4.03485e-05
Homeostatic	P2ry6	4.45319	0.261161	8.46035e-06	4.21994e-05
Homeostatic	Gabbr1	4.45128	0.773119	8.5361e-06	4.25258e-05
Homeostatic	Tet3	4.43206	0.347204	9.33375e-06	4.64015e-05
Homeostatic	Il1rl2	4.43053	0.540868	9.4004e-06	4.67047e-05
Homeostatic	Cd300a	4.39329	0.433819	1.11646e-05	5.51874e-05
Homeostatic	Klhl3	4.37981	0.923826	1.18783e-05	5.86451e-05
Homeostatic	Smad1	4.37482	0.415201	1.21531e-05	5.9948e-05
Homeostatic	Tnks	4.34947	0.284978	1.36468e-05	6.68758e-05
Homeostatic	Armh3	4.34732	0.566967	1.37814e-05	6.75153e-05
Homeostatic	Nfam1	4.34655	0.28728	1.38294e-05	6.77302e-05
Homeostatic	Foxo3	4.3427	0.36602	1.40744e-05	6.88895e-05
Homeostatic	Aak1	4.32427	0.341977	1.53038e-05	7.46188e-05
Homeostatic	Gm6277	4.31289	0.984912	1.61132e-05	7.84035e-05
Homeostatic	Cxxc5	4.29567	0.367175	1.74164e-05	8.42721e-05
Homeostatic	Stk3	4.28898	0.305665	1.79498e-05	8.67765e-05
Homeostatic	Ralgapa1	4.281	0.32785	1.86056e-05	8.97369e-05
Homeostatic	Zfp90	4.28085	0.35265	1.86179e-05	8.97698e-05
Homeostatic	Far1	4.27347	0.292576	1.92454e-05	9.27139e-05
Homeostatic	Atp10d	4.26627	0.718644	1.9877e-05	9.55614e-05
Homeostatic	Cbfa2t3	4.22903	0.558545	2.347e-05	0.000112019
Homeostatic	Gm43821	4.21174	1.22114	2.53411e-05	0.00012074
Homeostatic	Gm30329	4.206	0.921468	2.59933e-05	0.000123812
Homeostatic	Pot1b	4.20574	0.493607	2.60231e-05	0.000123888
Homeostatic	Pik3cd	4.19302	0.272787	2.75262e-05	0.000130736
Homeostatic	Lrp5	4.19272	0.551588	2.75635e-05	0.000130875
Homeostatic	Atxn7	4.18291	0.398655	2.87806e-05	0.000136458
Homeostatic	Adgrg1	4.17209	0.296397	3.01823e-05	0.00014298
Homeostatic	Xpr1	4.16619	0.326983	3.09733e-05	0.000146601
Homeostatic	Gprasp1	4.14583	0.504236	3.38586e-05	0.000159388
Homeostatic	Ust	4.13604	0.512926	3.53344e-05	0.000165957
Homeostatic	Sgk3	4.11932	0.267835	3.7999e-05	0.000177814
Homeostatic	Urgcp	4.10697	0.646101	4.00891e-05	0.000187116
Homeostatic	Trappc8	4.08995	0.31432	4.31472e-05	0.000200652
Homeostatic	Zfp658	4.08624	0.550387	4.38421e-05	0.000203826
Homeostatic	Gm32036	4.06829	0.969168	4.73599e-05	0.000219439
Homeostatic	Ccdc162	4.06154	2.49631	4.875e-05	0.000225626
Homeostatic	Btrc	4.04763	0.50791	5.17378e-05	0.000238851
Homeostatic	Eng	4.04379	0.520996	5.25935e-05	0.000242598
Homeostatic	Kdm2b	4.03306	0.368092	5.50555e-05	0.000253317
Homeostatic	Copg2	4.02433	0.382831	5.71371e-05	0.000262236
Homeostatic	Gatad2b	4.01249	0.314732	6.0082e-05	0.000274987
Homeostatic	Pbx3	4.00872	0.365905	6.10477e-05	0.000279329
Homeostatic	Gm29488	4.00429	0.657839	6.2205e-05	0.000284388
Homeostatic	Brwd1	4.00083	0.356335	6.31216e-05	0.000288259
Homeostatic	Arhgap4	3.97811	0.309718	6.94654e-05	0.00031583
Homeostatic	Btbd1	3.95587	0.479235	7.62559e-05	0.000345087
Homeostatic	Trim36	3.93303	0.617981	8.38802e-05	0.000377724
Homeostatic	Eefsec	3.91847	0.44737	8.91119e-05	0.000400082
Homeostatic	Cwf19l2	3.90945	0.303645	9.25058e-05	0.000414417
Homeostatic	Galnt10	3.90743	0.451999	9.32845e-05	0.000417565
Homeostatic	Tmem204	3.90602	1.59101	9.38294e-05	0.000419776
Homeostatic	Zfp827	3.90132	1.01454	9.56698e-05	0.000427315
Homeostatic	Trp53cor1	3.88022	0.733208	0.00010436	0.000463995
Homeostatic	Mfap3	3.8649	0.485754	0.000111136	0.000492133
Homeostatic	Nckap5l	3.8601	0.627309	0.000113341	0.000501492
Homeostatic	Tom1l1	3.84981	0.875039	0.000118208	0.000522327
Homeostatic	Dlg1	3.84518	0.300463	0.000120466	0.000531447
Homeostatic	Gmeb1	3.83597	0.587302	0.000125068	0.000550425
Homeostatic	Tmem260	3.81445	0.563278	0.000136485	0.000598121
Homeostatic	Cep152	3.80722	0.540651	0.000140535	0.000614726
Homeostatic	Gm31223	3.79808	1.4331	0.000145819	0.000636994
Homeostatic	Kdm6a	3.79044	0.435333	0.000150382	0.000655886
Homeostatic	Pogz	3.76254	0.524814	0.000168198	0.000728963
Homeostatic	Cdk12	3.7564	0.262345	0.000172373	0.000746076
Homeostatic	Srcap	3.74492	0.460773	0.000180448	0.000780003
Homeostatic	5330438D12Rik	3.73633	0.677931	0.000186722	0.000805014
Homeostatic	Wdr37	3.734	0.448376	0.000188465	0.000812105
Homeostatic	Dock9	3.72672	0.689797	0.000193985	0.000834799
Homeostatic	Adcy8	3.7185	2.14626	0.000200406	0.000861307
Homeostatic	Gfm2	3.71253	0.610153	0.000205199	0.000881448
Homeostatic	Plekhm3	3.70667	0.325518	0.000210001	0.000901136
Homeostatic	Usp3	3.70313	0.280688	0.000212953	0.000913567
Homeostatic	Csad	3.69773	0.356771	0.000217539	0.000932028
Homeostatic	Zc3h12b	3.69096	0.668267	0.000223408	0.000955682
Homeostatic	Pald1	3.67607	0.383755	0.000236858	0.00101191
Homeostatic	Ube2g1	3.63405	0.421239	0.000279006	0.00118217
Homeostatic	Magi3	3.62714	0.586429	0.000286582	0.00121241
Homeostatic	Tspan7	3.62444	0.411101	0.000289591	0.00122451
Homeostatic	Kidins220	3.62077	0.320598	0.000293731	0.00124088
Homeostatic	Gimap6	3.61453	1.39322	0.000300889	0.00127
Homeostatic	Sla	3.59153	0.289584	0.000328736	0.00138047
Homeostatic	Cbfa2t2	3.58742	0.506795	0.000333965	0.00140101
Homeostatic	Txndc11	3.58194	0.609853	0.000341048	0.00142926
Homeostatic	Uty	3.58066	0.305105	0.000342722	0.00143519
Homeostatic	Faf1	3.57946	0.291334	0.000344299	0.00144106
Homeostatic	Slc39a12	3.57671	1.46696	0.000347949	0.00145412
Homeostatic	Dennd2c	3.56017	0.695436	0.000370619	0.00154417
Homeostatic	Dcaf1	3.54739	0.710795	0.000389063	0.00161815
Homeostatic	Pcmtd2	3.52748	0.417476	0.000419528	0.0017396
Homeostatic	Ppp2r5e	3.52329	0.359373	0.000426229	0.00176516
Homeostatic	Ap1b1	3.51555	0.333639	0.000438845	0.00181422
Homeostatic	Afap1l1	3.50345	0.763977	0.000459269	0.00189438
Homeostatic	Sema6d	3.50204	2.06839	0.000461718	0.00190354
Homeostatic	Ccny	3.4975	0.281497	0.000469632	0.00193278
Homeostatic	Jpx	3.46758	0.875964	0.000525162	0.00215165
Homeostatic	Krit1	3.4611	0.354834	0.000537973	0.00219922
Homeostatic	Ubr1	3.45947	0.399362	0.000541247	0.00221206
Homeostatic	Rps6kc1	3.45491	0.428685	0.000550487	0.00224759
Homeostatic	Marchf7	3.44194	0.302211	0.000577556	0.00235346
Homeostatic	Ranbp9	3.44102	0.312035	0.000579517	0.00236086
Homeostatic	Sox4	3.4338	0.613094	0.000595177	0.00242226
Homeostatic	Vps13d	3.42988	0.346104	0.000603851	0.00245575
Homeostatic	N4bp2l1	3.42958	0.388454	0.000604514	0.00245784
Homeostatic	Relch	3.4252	0.28738	0.00061434	0.00249718
Homeostatic	Rngtt	3.42036	0.38552	0.000625376	0.00253703
Homeostatic	Ipo11	3.41746	0.475972	0.000632093	0.00256302
Homeostatic	Acss1	3.41596	0.377794	0.000635581	0.00257653
Homeostatic	Atg10	3.40869	0.321162	0.000652749	0.00264093
Homeostatic	Tasor2	3.40491	0.314247	0.000661855	0.00267581
Homeostatic	Cpeb4	3.40119	0.383744	0.00067092	0.0027098
Homeostatic	Klhl18	3.39855	0.649724	0.000677449	0.00273416
Homeostatic	Pik3c2a	3.38722	0.331412	0.00070604	0.00284468
Homeostatic	Arhgap32	3.36636	0.680275	0.000761684	0.00305842
Homeostatic	Mlxip	3.35697	0.408107	0.000788015	0.00315953
Homeostatic	Gm31243	3.35671	1.95139	0.000788747	0.0031617
Homeostatic	Xrcc5	3.34389	0.816589	0.00082613	0.00330352
Homeostatic	Lrp6	3.34318	0.3162	0.000828242	0.00331116
Homeostatic	Rabgap1l	3.33817	0.558199	0.000843317	0.00336816
Homeostatic	Nrf1	3.33454	0.453448	0.000854414	0.00341001
Homeostatic	Stx5a	3.32518	0.47901	0.000883604	0.00351715
Homeostatic	Cblb	3.32503	0.570754	0.000884088	0.00351822
Homeostatic	Prdm2	3.32296	0.277172	0.000890672	0.00354271
Homeostatic	Golm2	3.32246	0.698328	0.000892272	0.00354566
Homeostatic	Ireb2	3.3133	0.373767	0.000922027	0.00365949
Homeostatic	Stat5b	3.30694	0.458734	0.000943218	0.0037373
Homeostatic	Ubxn7	3.30533	0.444389	0.000948644	0.00375519
Homeostatic	Nt5c2	3.30079	0.342041	0.000964126	0.00381465
Homeostatic	Zranb1	3.29707	0.434946	0.000976995	0.00386371
Homeostatic	Liph	3.2898	0.541323	0.00100259	0.0039621
Homeostatic	Cux2	3.28441	2.13439	0.00102195	0.00403567
Homeostatic	2210408I21Rik	3.28209	0.512083	0.00103039	0.00406611
Homeostatic	Smad2	3.27869	0.346118	0.00104292	0.00411258
Homeostatic	Sipa1	3.2758	0.310578	0.00105364	0.00415388
Homeostatic	Slc16a7	3.25498	0.379952	0.001134	0.00445578
Homeostatic	Cdyl	3.25429	0.427464	0.00113675	0.0044655
Homeostatic	H2bc6	3.25409	0.577655	0.00113756	0.00446763
Homeostatic	Ppp4r1	3.25312	0.445891	0.00114144	0.00447965
Homeostatic	Il15	3.24292	0.408217	0.00118312	0.00463661
Homeostatic	Rubcnl	3.23777	0.475124	0.00120467	0.00471547
Homeostatic	1700028E10Rik	3.2274	1.00889	0.00124919	0.00487933
Homeostatic	Plcg1	3.22477	0.565408	0.00126073	0.00492091
Homeostatic	Kdm4c	3.22036	0.3783	0.00128028	0.00499259
Homeostatic	Adap2os	3.20286	0.512867	0.0013607	0.00528609
Homeostatic	Sema4b	3.17443	2.37605	0.00150131	0.00579548
Homeostatic	Vav2	3.15102	0.335269	0.00162699	0.0062543
Homeostatic	Dcaf5	3.15079	0.446296	0.00162827	0.00625775
Homeostatic	Pou2f1	3.11939	0.340036	0.00181226	0.00692135
Homeostatic	Nhs	3.10512	2.71366	0.00190204	0.00724073
Homeostatic	Fyco1	3.10386	0.403092	0.00191015	0.00726993
Homeostatic	Senp7	3.08824	0.307279	0.00201348	0.00763394
Homeostatic	Ctc1	3.0852	0.436068	0.00203416	0.00770281
Homeostatic	Ehbp1	3.07827	0.443187	0.0020821	0.00787925
Homeostatic	Mrtfa	3.07658	0.33939	0.00209389	0.0079177
Homeostatic	Mecp2	3.07295	0.393332	0.00211953	0.00800404
Homeostatic	Arrb1	3.06929	0.494985	0.00214568	0.00809722
Homeostatic	Ppp1r12b	3.05707	0.458316	0.0022351	0.00840582
Homeostatic	Ston2	3.03465	0.651306	0.00240818	0.00902179
Homeostatic	Gm2244	3.0274	1.20552	0.00246666	0.00922201
Homeostatic	Gpcpd1	3.02726	0.258609	0.0024678	0.00922418
Homeostatic	Btbd3	3.02583	0.924657	0.00247951	0.00926168
Homeostatic	Abcc5	3.01456	0.323713	0.0025735	0.00959102
Homeostatic	Ralgapb	3.004	0.4418	0.00266451	0.00991452
Homeostatic	Srl	2.99695	1.52011	0.00272699	0.0101244
Homeostatic	Tmem44	2.99397	0.952319	0.00275372	0.0102096
Homeostatic	Cept1	2.99356	0.283867	0.0027574	0.010221
Homeostatic	Clasp1	2.9879	0.469322	0.002809	0.0103889
Homeostatic	Gm55122	2.96847	0.862561	0.00299284	0.0110317
Homeostatic	Hlf	2.95612	1.59711	0.00311533	0.0114576
Homeostatic	St7l	2.94972	0.463102	0.00318059	0.0116768
Homeostatic	Fryl	2.93686	0.300854	0.00331557	0.0121318
Homeostatic	Ip6k1	2.93231	0.455498	0.00336448	0.0122999
Homeostatic	Ppfibp2	2.92981	0.548673	0.00339173	0.0123967
Homeostatic	Nfatc1	2.92954	0.344754	0.00339464	0.0124047
Homeostatic	Gm32006	2.92941	1.25443	0.00339603	0.012407
Homeostatic	Gm57303	2.91259	0.757726	0.00358446	0.0130405
Homeostatic	Naa16	2.90572	0.472761	0.00366415	0.0133099
Homeostatic	Gm43462	2.90188	0.613125	0.0037093	0.013462
Homeostatic	Asb3	2.8985	0.440643	0.00374955	0.0135961
Homeostatic	Snx25	2.88057	0.437119	0.00396963	0.0143531
Homeostatic	Gm13479	2.87732	0.893817	0.00401067	0.0144793
Homeostatic	Slc49a4	2.87569	0.561736	0.00403149	0.0145417
Homeostatic	Zfp715	2.8719	0.454254	0.00408012	0.0147041
Homeostatic	Prkdc	2.87162	0.425958	0.00408375	0.0147077
Homeostatic	Malt1	2.86984	0.418199	0.00410686	0.0147845
Homeostatic	Spopl	2.86627	0.352388	0.00415346	0.0149425
Homeostatic	Abcg3	2.86482	1.04308	0.00417248	0.0150044
Homeostatic	Dusp16	2.85655	0.632919	0.00428274	0.0153807
Homeostatic	Hace1	2.85556	0.654187	0.00429607	0.0154175
Homeostatic	Strbp	2.85238	0.495182	0.00433926	0.0155533
Homeostatic	Tpst2	2.85126	0.405317	0.0043547	0.0156002
Homeostatic	Avl9	2.8511	0.438726	0.00435681	0.0156026
Homeostatic	Gm3667	2.83824	0.806898	0.00453625	0.0161889
Homeostatic	Ggt5	2.83818	0.702828	0.00453721	0.0161889
Homeostatic	Bmpr1a	2.83311	0.387809	0.00460976	0.01643
Homeostatic	Bicra	2.82404	0.440421	0.00474229	0.0168695
Homeostatic	Akna	2.82381	0.417039	0.00474568	0.016873
Homeostatic	Gpatch2	2.81868	0.414051	0.0048221	0.0171313
Homeostatic	Pde4b	2.8012	0.580298	0.00509125	0.018006
Homeostatic	Sult1a1	2.80002	0.571186	0.00511002	0.0180685
Homeostatic	Tmem144	2.78082	0.482285	0.00542219	0.0191272
Homeostatic	Pde1b	2.77621	0.763586	0.00549963	0.0193838
Homeostatic	2610037D02Rik	2.77233	0.696927	0.00556559	0.0195954
Homeostatic	Ksr1	2.7689	0.697057	0.00562457	0.0197904
Homeostatic	Marchf6	2.76018	0.394212	0.00577696	0.0202896
Homeostatic	Exoc6	2.75736	0.276174	0.00582705	0.0204505
Homeostatic	Cyp4f13	2.75615	0.469592	0.0058487	0.0205134
Homeostatic	Ccm2	2.75063	0.475834	0.00594799	0.0208262
Homeostatic	Zfp157	2.74849	0.530078	0.00598707	0.0209363
Homeostatic	Pde2a	2.74238	1.07329	0.0060996	0.0212892
Homeostatic	Atf2	2.73319	0.322753	0.00627242	0.0218462
Homeostatic	Bcor	2.72417	0.374539	0.00644635	0.0224047
Homeostatic	Hycc1	2.72045	0.470254	0.00651927	0.0226295
Homeostatic	Gm3002	2.71487	1.0801	0.00663026	0.0230002
Homeostatic	Zbtb18	2.71009	0.263767	0.00672646	0.023304
Homeostatic	Snapc3	2.70996	0.398691	0.00672914	0.023304
Homeostatic	Pdss2	2.69698	0.408377	0.00699708	0.0241508
Homeostatic	Cstf3	2.69009	0.369876	0.00714335	0.0245991
Homeostatic	Tlk2	2.68931	0.328062	0.00715998	0.0246461
Homeostatic	Sall3	2.68316	0.404959	0.00729305	0.025078
Homeostatic	Xrcc4	2.67908	0.309845	0.00738252	0.0253592
Homeostatic	Nova1	2.66991	0.431046	0.0075872	0.0259973
Homeostatic	Rfx7	2.65743	0.406121	0.00787392	0.0269126
Homeostatic	Dym	2.65572	0.364917	0.00791404	0.0270385
Homeostatic	Galnt12	2.64614	0.586346	0.00814151	0.027741
Homeostatic	Fkbp5	2.6453	0.321804	0.00816189	0.027799
Homeostatic	Gm16023	2.64329	0.722994	0.00821047	0.0279587
Homeostatic	Depdc5	2.635	0.401043	0.00841377	0.0285919
Homeostatic	Snn	2.63389	0.530626	0.00844117	0.0286791
Homeostatic	Gpr165	2.63179	2.0892	0.00849353	0.0288392
Homeostatic	Bcl9l	2.63067	0.738329	0.00852165	0.0289287
Homeostatic	Dnmbp	2.62914	0.653284	0.00856001	0.029047
Homeostatic	Tln2	2.62742	0.35603	0.0086036	0.0291769
Homeostatic	Serpinf1	2.6239	0.622205	0.00869295	0.0294617
Homeostatic	Zfp951	2.6183	0.49468	0.00883695	0.0299375
Homeostatic	Ptpn4	2.6176	0.512361	0.00885511	0.0299928
Homeostatic	Dop1a	2.61179	0.455475	0.00900686	0.0304755
Homeostatic	Fip1l1	2.61051	0.25508	0.00904065	0.0305522
Homeostatic	Tmem87a	2.6076	0.306213	0.00911793	0.0308071
Homeostatic	Exoc2	2.60277	0.311459	0.00924728	0.0312186
Homeostatic	Phtf2	2.59408	0.454671	0.00948456	0.0319738
Homeostatic	Acvr2b	2.5903	1.0088	0.00958915	0.0322934
Homeostatic	A530072M11Rik	2.58878	0.806695	0.00963155	0.0324229
Homeostatic	Fam135a	2.57766	0.476406	0.00994712	0.0333695
Homeostatic	Fam118b	2.57378	0.601896	0.0100595	0.0337191
Homeostatic	Lemd3	2.57215	0.598104	0.0101068	0.0338638
Homeostatic	5031425E22Rik	2.57181	0.685921	0.0101167	0.0338903
Homeostatic	Ctps2	2.56562	0.372333	0.0102992	0.0344596
Homeostatic	Gm3095	2.56486	0.870264	0.0103218	0.0345282
Homeostatic	Mmp28	2.56437	2.19181	0.0103363	0.0345626
Homeostatic	Cdyl2	2.5639	0.605816	0.0103503	0.0346025
Homeostatic	Rictor	2.55565	0.374217	0.010599	0.035398
Homeostatic	Iqsec2	2.54674	0.328943	0.0108735	0.0362488
Homeostatic	Phc3	2.52941	0.307597	0.0114255	0.0379812
Homeostatic	Myo6	2.52258	0.501758	0.0116499	0.0386727
Homeostatic	Mapk8	2.51368	0.579814	0.011948	0.0396065
Homeostatic	Arhgef11	2.51017	0.351925	0.0120675	0.0399463
Homeostatic	Vrk1	2.50225	0.306517	0.0123408	0.040802
Homeostatic	Siah1a	2.48216	0.607214	0.013059	0.0430129
Homeostatic	Rhot1	2.4794	0.328843	0.0131605	0.0432953
Homeostatic	Nfatc3	2.47415	0.425134	0.0133552	0.0438396
Homeostatic	Ccnt2	2.4736	0.311549	0.013376	0.0438992
Homeostatic	Aff1	2.46902	0.303858	0.0135482	0.0444201
Homeostatic	Ppp4r3a	2.46849	0.317151	0.0135683	0.0444772
Homeostatic	Kat6b	2.46401	0.407607	0.0137391	0.0449743
Homeostatic	Rab11fip2	2.45789	0.419316	0.0139755	0.0457031
Homeostatic	Rras2	2.45606	0.488217	0.0140468	0.0458816
Homeostatic	Mettl15	2.44984	0.511585	0.0142919	0.0466638
Homeostatic	Ahcyl2	2.44785	0.370839	0.014371	0.0468938
Homeostatic	Cert1	2.44134	0.265138	0.0146327	0.0477009
Homeostatic	Clcn5	2.43642	0.421756	0.0148336	0.0483251
Homeostatic	Gm12353	2.43411	0.752137	0.0149284	0.0485593
Homeostatic	Ppm1e	2.42803	0.545982	0.0151809	0.0493126
Homeostatic	Tbc1d14	2.42346	0.278809	0.0153734	0.0498593
Homeostatic	Scai	2.42157	0.513397	0.0154535	0.0500993
Homeostatic	Elp4	2.41682	0.402163	0.0156566	0.050698
Homeostatic	Ppp2r3a	2.41471	0.492406	0.0157479	0.0509435
Homeostatic	Fut8	2.41355	0.334938	0.0157978	0.0510751
Homeostatic	Ankrd10	2.40805	0.337784	0.0160379	0.0517598
Homeostatic	Eif2ak3	2.38304	0.541538	0.0171701	0.0551122
Homeostatic	Dtx4	2.38123	0.311872	0.0172549	0.0553626
Homeostatic	Trim33	2.37892	0.267582	0.0173636	0.0556472
Homeostatic	Tuba1a	2.37708	0.717214	0.0174503	0.0559136
Homeostatic	Rbfox2	2.3728	0.819856	0.0176536	0.0564443
Homeostatic	Chst7	2.37146	0.780048	0.0177179	0.056628
Homeostatic	Reps1	2.36759	0.451194	0.0179043	0.0571131
Homeostatic	Rnf150	2.3613	0.405006	0.018211	0.0579904
Homeostatic	Siglece	2.35727	0.522228	0.01841	0.0585674
Homeostatic	Narf	2.35719	0.443642	0.018414	0.058569
Homeostatic	Wasl	2.35424	0.348751	0.0185607	0.0589786
Homeostatic	Klhdc10	2.35193	0.433374	0.0186764	0.059312
Homeostatic	Fbxw7	2.35104	0.324591	0.018721	0.0594424
Homeostatic	Lrig2	2.33554	0.396383	0.0195154	0.0616679
Homeostatic	Tppp	2.33366	0.632818	0.0196134	0.0619302
Homeostatic	Kdm5b	2.33189	0.406936	0.0197065	0.0621647
Homeostatic	Sipa1l3	2.3271	0.589517	0.0199597	0.0628671
Homeostatic	Fam120b	2.32642	0.314011	0.0199962	0.062958
Homeostatic	Vgll4	2.32355	0.290552	0.0201496	0.0634169
Homeostatic	Kat2b	2.31678	0.325271	0.0205158	0.0644218
Homeostatic	Ric8b	2.30503	0.490161	0.0211647	0.0662073
Homeostatic	Micu3	2.30086	0.488212	0.0213997	0.0668285
Homeostatic	Nck1	2.29842	0.270444	0.0215379	0.0672269
Homeostatic	Casc3	2.29832	0.350569	0.0215436	0.0672269
Homeostatic	Frs2	2.29666	0.39585	0.021638	0.0674578
Homeostatic	Tlr4	2.29471	0.319646	0.0217495	0.0677672
Homeostatic	Phlpp1	2.28023	0.416681	0.0225938	0.0701723
Homeostatic	Prag1	2.27901	0.565291	0.0226666	0.0703371
Homeostatic	Zfyve1	2.27806	0.585997	0.0227232	0.0704946
Homeostatic	Csnk1g1	2.2623	0.301427	0.0236789	0.0731979
Homeostatic	Heca	2.26056	0.29082	0.0237866	0.0734732
Homeostatic	3110056K07Rik	2.25852	0.798732	0.0239131	0.0738112
Homeostatic	Gm26510	2.25277	0.42073	0.0242738	0.0747924
Homeostatic	Ube2e3	2.24599	0.306124	0.0247044	0.075941
Homeostatic	Clock	2.24441	0.294623	0.024806	0.0762249
Homeostatic	B430010I23Rik	2.24321	1.04371	0.024883	0.0764329
Homeostatic	Usp37	2.2387	0.439441	0.0251756	0.0772312
Homeostatic	Mcu	2.22459	0.5008	0.0261086	0.0798409
Homeostatic	Map3k9	2.21272	0.941762	0.0269166	0.0820835
Homeostatic	Cdc42se2	2.21203	0.347264	0.0269647	0.0821998
Homeostatic	Cyth3	2.20885	0.396989	0.0271848	0.0827179
Homeostatic	Tmem245	2.20389	0.278317	0.0275322	0.0836528
Homeostatic	Cramp1	2.19903	0.465825	0.0278757	0.0846015
Homeostatic	Map2k4	2.18401	0.26362	0.0289617	0.0875753
Homeostatic	Sqor	2.18172	0.453391	0.0291302	0.0880214
Homeostatic	Mbip	2.17979	0.434193	0.0292727	0.0884184
Homeostatic	2310002F09Rik	2.17339	1.28019	0.0297507	0.0896819
Homeostatic	Tmem100	2.17339	0.284007	0.0297508	0.0896819
Homeostatic	Ccdc192	2.17224	0.491909	0.0298372	0.0899259
Homeostatic	Cspp1	2.16563	0.302452	0.0303394	0.091256
Homeostatic	Smo	2.16259	0.422206	0.0305725	0.091907
Homeostatic	Gtf3c2	2.16168	0.419587	0.0306431	0.0920689
Homeostatic	Fbxl4	2.16105	0.579048	0.0306916	0.0921642
Homeostatic	Rmdn1	2.15567	0.276703	0.0311095	0.0932662
Homeostatic	2610008E11Rik	2.14424	0.511805	0.0320138	0.0956644
Homeostatic	Dcaf17	2.13818	0.421766	0.0325022	0.0969306
Homeostatic	Ttc5	2.13616	0.388624	0.032666	0.0973489
Homeostatic	Golga1	2.13517	0.390394	0.0327473	0.0974853
Homeostatic	Crot	2.13028	0.335668	0.0331486	0.0985555
Homeostatic	Il21r	2.12343	0.345241	0.0337182	0.0999786
Homeostatic	Jam2	2.1141	0.285807	0.0345067	0.102096
Homeostatic	Lats2	2.11176	0.46302	0.034707	0.102615
Homeostatic	Sec24a	2.1053	0.495071	0.0352652	0.104135
Homeostatic	Ncbp3	2.09795	0.282217	0.0359092	0.105847
Homeostatic	Vps8	2.09406	0.371218	0.0362544	0.106826
Homeostatic	Zmym6	2.09399	0.488388	0.0362606	0.106826
Homeostatic	Armc8	2.0933	0.444244	0.0363226	0.10699
Homeostatic	Fbxl12	2.09205	0.444013	0.0364339	0.107298
Homeostatic	Ccng2	2.09196	0.414851	0.0364418	0.107302
Homeostatic	Zbtb37	2.09109	0.481059	0.03652	0.107507
Homeostatic	Gm44148	2.09104	1.00909	0.0365243	0.107507
Homeostatic	Pdcd4	2.08854	0.332863	0.0367488	0.108129
Homeostatic	Ssbp3	2.08237	0.510949	0.0373087	0.109718
Homeostatic	Lpin1	2.07549	0.45182	0.0379409	0.111339
Homeostatic	Usp47	2.07165	0.270655	0.0382978	0.112206
Homeostatic	Umad1	2.05311	0.31075	0.0400615	0.116876
Homeostatic	Rgmb	2.04778	0.429553	0.0405813	0.118308
Homeostatic	Dhx57	2.03809	0.318962	0.0415408	0.120637
Homeostatic	Foxk2	2.03603	0.383049	0.0417476	0.121109
Homeostatic	Prdm11	2.01206	0.607371	0.044214	0.127569
Homeostatic	Msrb2	2.00704	0.446459	0.0447457	0.128922
Homeostatic	Ncoa6	2.00679	0.339338	0.0447722	0.128953
Homeostatic	Bco2	2.00368	0.380567	0.0451041	0.129842
Homeostatic	C87436	2.00134	0.498478	0.0453557	0.13052
Homeostatic	Lypd6	1.98594	1.32162	0.0470405	0.134757
Homeostatic	Cilk1	1.98013	0.50965	0.0476893	0.136355
Homeostatic	Tlr5	1.97554	1.25993	0.048207	0.13774
Homeostatic	Dgka	1.97245	0.796574	0.0485584	0.138648
Homeostatic	Phlpp2	1.96941	0.601571	0.0489065	0.139545
Homeostatic	Banp	1.95765	0.52499	0.0502713	0.14297
Homeostatic	Eri3	1.94344	0.273573	0.0519632	0.147324
Homeostatic	Foxo1	1.94261	0.479322	0.0520633	0.147557
Homeostatic	Pnp	1.94247	0.256454	0.0520802	0.14758
Homeostatic	Dcp1b	1.94075	0.505066	0.0522888	0.148019
Homeostatic	Gm13710	1.93499	0.403929	0.0529912	0.149791
Homeostatic	Nid2	1.9292	1.42937	0.0537056	0.151509
Homeostatic	Gm50196	1.92802	1.29115	0.0538526	0.151842
Homeostatic	1110019D14Rik	1.9224	0.497421	0.0545558	0.153592
Homeostatic	Wdr20	1.91552	0.408687	0.0554265	0.155672
Homeostatic	Shb	1.9141	0.740406	0.0556074	0.1561
Homeostatic	P2ry10b	1.90551	0.601342	0.0567137	0.158935
Homeostatic	Braf	1.90157	0.273685	0.057227	0.160265
Homeostatic	Gm20732	1.9009	0.513861	0.0573147	0.160456
Homeostatic	Zswim5	1.90008	0.877362	0.0574232	0.160732
Homeostatic	Adamts6	1.89823	0.657877	0.0576652	0.1613
Homeostatic	Orc4	1.89783	0.328516	0.0577186	0.161422
Homeostatic	Ftx	1.89499	0.57128	0.0580934	0.16236
Homeostatic	Atp8b1	1.89479	1.06617	0.0581204	0.162408
Homeostatic	Ttll4	1.8923	0.61864	0.0584507	0.163085
Homeostatic	Ino80d	1.8923	0.268672	0.0584517	0.163085
Homeostatic	Cass4	1.89047	0.885967	0.0586957	0.163683
Homeostatic	Bckdhb	1.88675	0.38519	0.0591941	0.164906
Homeostatic	Zfp160	1.88283	0.46864	0.0597239	0.166269
Homeostatic	Rubcn	1.87817	0.519023	0.0603579	0.167836
Homeostatic	Zbed5-ps	1.87389	0.656078	0.0609457	0.169157
Homeostatic	Gm29927	1.86289	1.74185	0.0624784	0.172945
Homeostatic	Maml1	1.86212	0.542428	0.0625864	0.173186
Homeostatic	Zfp69	1.86054	0.516661	0.0628085	0.173713
Homeostatic	Klhl7	1.85652	0.270076	0.06338	0.175091
Homeostatic	6720407P12Rik	1.85398	1.20711	0.0637423	0.175912
Homeostatic	Swt1	1.85265	0.319926	0.0639324	0.176319
Homeostatic	Gm15503	1.84814	0.411522	0.0645824	0.177993
Homeostatic	Taf3	1.84008	0.308445	0.0657567	0.180957
Homeostatic	Neurl1a	1.83691	0.598274	0.0662235	0.18209
Homeostatic	Focad	1.83596	0.535724	0.0663638	0.182415
Homeostatic	Il16	1.83311	0.387076	0.0667867	0.183424
Homeostatic	Pdzd8	1.83164	0.280024	0.0670055	0.183933
Homeostatic	Poc1b	1.83127	0.405872	0.0670596	0.184051
Homeostatic	Gm2237	1.82648	0.508197	0.0677782	0.1859
Homeostatic	6030468B19Rik	1.82198	1.07778	0.0684582	0.187496
Homeostatic	Sgip1	1.81927	1.14951	0.0688695	0.188509
Homeostatic	Cdc42bpa	1.81921	0.466016	0.0688786	0.188509
Homeostatic	6720427I07Rik	1.81202	0.711722	0.0699832	0.191248
Homeostatic	Pcf11	1.80312	0.359428	0.0713701	0.194748
Homeostatic	Zfp62	1.79875	0.297183	0.0720578	0.196494
Homeostatic	Stxbp3	1.79601	0.25902	0.0724934	0.197617
Homeostatic	Arhgap35	1.79474	0.473338	0.0726945	0.1981
Homeostatic	2810405F17Rik	1.78177	1.0411	0.0747869	0.203465
Homeostatic	Gm49797	1.77271	0.511412	0.076277	0.207075
Homeostatic	Morc2a	1.76788	0.427857	0.0770806	0.209037
Homeostatic	Tiam1	1.76784	0.390935	0.0770884	0.209037
Homeostatic	Gm26827	1.766	1.25259	0.0773962	0.209747
Homeostatic	Gm43221	1.76359	1.4313	0.077801	0.210762
Homeostatic	Gm15523	1.75871	0.672084	0.078626	0.212752
Homeostatic	Vwa8	1.74956	0.409004	0.0801941	0.216711
Homeostatic	5830444B04Rik	1.74433	0.661793	0.0811007	0.218874
Homeostatic	Rrp1b	1.73858	0.496563	0.082109	0.221305
Homeostatic	Tbk1	1.7356	0.273654	0.0826338	0.222429
Homeostatic	Tet1	1.73257	0.820555	0.0831719	0.223485
Homeostatic	Zzz3	1.73255	0.254454	0.0831752	0.223485
Homeostatic	Mmaa	1.73114	0.600923	0.0834263	0.22405
Homeostatic	4930444A19Rik	1.73007	0.942997	0.083617	0.224526
Homeostatic	Invs	1.72598	0.466524	0.0843517	0.226204
Homeostatic	1700110C19Rik	1.72522	0.584231	0.0844875	0.226421
Homeostatic	Tom1l2	1.72261	0.478447	0.084959	0.227537
Homeostatic	Foxj3	1.72226	0.393498	0.0850221	0.227632
Homeostatic	Ube2q2	1.72021	0.285283	0.0853943	0.228443
Homeostatic	Nbas	1.71384	0.394219	0.0865586	0.230921
Homeostatic	Atrn	1.71354	0.393365	0.0866134	0.23103
Homeostatic	Rai1	1.70938	0.375888	0.0873808	0.232775
Homeostatic	Zfp260	1.70652	0.351529	0.0879109	0.233961
Homeostatic	Dpy19l3	1.70478	0.863014	0.0882363	0.234714
Homeostatic	Pi4kb	1.69686	0.517906	0.0897225	0.238288
Homeostatic	Gmcl1	1.69651	0.452589	0.0897889	0.238382
Homeostatic	Eif2ak4	1.6962	0.374387	0.0898488	0.238503
Homeostatic	Dnajc28	1.69256	0.630433	0.0905389	0.240025
Homeostatic	Letm2	1.68798	0.559376	0.0914151	0.242115
Homeostatic	8030462N17Rik	1.68767	0.433914	0.0914743	0.242202
Homeostatic	Cd276	1.68564	0.954587	0.0918649	0.243072
Homeostatic	Slc10a7	1.68133	0.337755	0.0926984	0.244845
Homeostatic	Il17ra	1.68065	0.365173	0.0928315	0.245079
Homeostatic	Col15a1	1.67721	0.457693	0.0935019	0.246573
Homeostatic	Usp33	1.67562	0.269711	0.0938124	0.24728
Homeostatic	B4galt6	1.67016	0.322497	0.0948884	0.249881
Homeostatic	Cnnm2	1.67014	0.478613	0.0948925	0.249881
Homeostatic	Gm16759	1.66815	0.895994	0.0952861	0.250797
Homeostatic	Gpatch2l	1.66714	0.355814	0.095486	0.251239
Homeostatic	Dcp1a	1.66578	0.521011	0.0957575	0.251837
Homeostatic	Zhx3	1.66344	0.508053	0.0962251	0.252814
Homeostatic	Msantd2	1.66223	0.445367	0.0964666	0.253378
Homeostatic	Ppip5k1	1.65976	0.644361	0.0969636	0.254522
Homeostatic	Lrp12	1.65606	0.403411	0.0977097	0.256276
Homeostatic	Hs6st1	1.65586	0.344562	0.0977501	0.256342
Homeostatic	2610020C07Rik	1.6542	0.830958	0.0980864	0.25706
Homeostatic	Klhdc8b	1.64719	0.975984	0.0995185	0.26048
Homeostatic	Gm57441	1.64712	0.602097	0.0995335	0.26048
Homeostatic	Ppp6r2	1.64349	0.403039	0.100281	0.262164
Homeostatic	Gm57184	1.6376	0.71593	0.101504	0.264972
Homeostatic	Gm12940	1.63501	0.695911	0.102048	0.266215
Homeostatic	Nup88	1.63135	0.338574	0.102816	0.267921
Homeostatic	Tifab	1.63128	0.296817	0.102832	0.267921
Homeostatic	Agbl3	1.62448	0.698743	0.104274	0.271122
Homeostatic	Agk	1.62399	0.595214	0.104378	0.27135
Homeostatic	Zkscan3	1.6239	0.280311	0.104396	0.271354
Homeostatic	Rps6kb1	1.61913	0.288052	0.105419	0.27371
Homeostatic	D530017H19Rik	1.61733	0.882417	0.105808	0.274461
Homeostatic	Otud7b	1.61261	0.362617	0.106829	0.276763
Homeostatic	Cdkn1c	1.61138	0.657296	0.107097	0.277414
Homeostatic	Fancl	1.61041	0.412095	0.107308	0.277785
Homeostatic	Gm17231	1.60858	1.04587	0.107708	0.278688
Homeostatic	Zcchc14	1.60608	0.638232	0.108257	0.279758
Homeostatic	Armc3	1.60522	0.658965	0.108446	0.280204
Homeostatic	Zfp266	1.60493	0.411387	0.10851	0.280325
Homeostatic	Gxylt1	1.60047	0.296809	0.109493	0.282556
Homeostatic	Ncs1	1.59882	1.11617	0.109861	0.283416
Homeostatic	Gadl1	1.59677	1.00213	0.110316	0.284412
Homeostatic	Sufu	1.5959	0.508215	0.11051	0.284645
Homeostatic	E130308A19Rik	1.595	0.494383	0.110712	0.285119
Homeostatic	Zfp592	1.59272	0.372921	0.111224	0.286348
Homeostatic	Xpo4	1.59003	0.416289	0.111829	0.287771
Homeostatic	Rnf135	1.5813	0.528925	0.113809	0.29223
Homeostatic	Pals1	1.57974	0.39605	0.114165	0.292962
Homeostatic	Gm11368	1.57367	1.55501	0.115563	0.295996
Homeostatic	Aagab	1.57103	0.265914	0.116176	0.297336
Homeostatic	Slc9a7	1.57051	0.441485	0.116297	0.297502
Homeostatic	D830030K20Rik	1.56943	1.23283	0.116549	0.298011
Homeostatic	Rttn	1.56847	0.5123	0.116771	0.298533
Homeostatic	Anks6	1.56329	0.75548	0.117985	0.301124
Homeostatic	Uimc1	1.55895	0.297799	0.119008	0.303405
Homeostatic	Gm10848	1.55854	1.15178	0.119105	0.303607
Homeostatic	Ranbp10	1.55737	0.315247	0.119384	0.304223
Homeostatic	Nedd4l	1.55547	0.280352	0.119834	0.305181
Homeostatic	D3Ertd751e	1.55339	0.509105	0.120331	0.306305
Homeostatic	Btbd8	1.55204	0.511666	0.120653	0.307079
Homeostatic	AU041133	1.55189	0.58699	0.120689	0.307121
Homeostatic	Gm26672	1.54623	1.16622	0.122049	0.310151
Homeostatic	Nr6a1	1.54316	0.374751	0.122791	0.311462
Homeostatic	Gm16337	1.53967	0.798231	0.123642	0.313187
Homeostatic	Zzef1	1.53631	0.273724	0.124463	0.314879
Homeostatic	Trit1	1.53607	0.388791	0.12452	0.314933
Homeostatic	Add3	1.53476	0.338206	0.124842	0.315457
Homeostatic	Map1s	1.5301	0.590911	0.125992	0.318064
Homeostatic	C430049B03Rik	1.52488	0.628952	0.12729	0.32095
Homeostatic	9130015G15Rik	1.51312	0.88666	0.13025	0.32761
Homeostatic	Map2k1	1.513	0.269926	0.130278	0.327633
Homeostatic	Firre	1.49638	0.451923	0.134554	0.336691
Homeostatic	C2cd3	1.49198	0.380131	0.135705	0.339005
Homeostatic	Tnpo3	1.49157	0.349096	0.135811	0.33922
Homeostatic	Zfp609	1.49125	0.316987	0.135896	0.33933
Homeostatic	Asb2	1.49083	0.563186	0.136006	0.339456
Homeostatic	Tmem263	1.48836	0.801348	0.136657	0.340868
Homeostatic	Col6a3	1.48675	0.84683	0.137082	0.341772
Homeostatic	Lncppara	1.48643	0.4628	0.137166	0.341931
Homeostatic	Dglucy	1.48446	0.326953	0.137686	0.343018
Homeostatic	Zfp691	1.48145	0.533737	0.138486	0.344595
Homeostatic	Xkr6	1.47974	0.542075	0.138942	0.345521
Homeostatic	Gm48678	1.47897	0.928174	0.139147	0.345824
Homeostatic	Prkab1	1.47548	0.424361	0.140085	0.347787
Homeostatic	Cd80	1.47439	0.433913	0.140378	0.348305
Homeostatic	Ctnnal1	1.46226	0.405182	0.14367	0.355618
Homeostatic	Rpap2	1.45864	0.55634	0.144664	0.357702
Homeostatic	Dagla	1.45317	0.480481	0.146175	0.361169
Homeostatic	AI480526	1.45198	0.661302	0.146507	0.361774
Homeostatic	Tmem241	1.4486	0.428624	0.14745	0.363774
Homeostatic	Stxbp4	1.44693	0.575501	0.147916	0.364596
Homeostatic	Gm39469	1.44363	0.642396	0.148844	0.366499
Homeostatic	Arvcf	1.4358	0.7373	0.151058	0.371108
Homeostatic	Gm32849	1.43392	0.905441	0.151594	0.37216
Homeostatic	Lrif1	1.42981	0.350017	0.152773	0.374719
Homeostatic	I830077J02Rik	1.42405	0.297035	0.154431	0.37845
Homeostatic	Lactb2	1.42168	0.263417	0.15512	0.380063
Homeostatic	Rmnd5a	1.42083	0.31074	0.155366	0.380457
Homeostatic	2210408F21Rik	1.41861	0.421409	0.156014	0.381687
Homeostatic	Nlrp1a	1.4167	0.433358	0.156572	0.382898
Homeostatic	Mbtps2	1.41173	0.36464	0.15803	0.385778
Homeostatic	Ttll3	1.40912	0.579199	0.1588	0.387315
Homeostatic	Itpripl1	1.40515	0.387183	0.159978	0.389668
Homeostatic	Tbc1d31	1.39621	0.384391	0.16265	0.394953
Homeostatic	Phka2	1.39212	0.26389	0.163887	0.397314
Homeostatic	Gm42477	1.38979	1.34061	0.164593	0.398789
Homeostatic	Dcaf10	1.38957	0.417	0.164659	0.398855
Homeostatic	Tango6	1.38437	0.566324	0.166245	0.40249
Homeostatic	Asap3	1.38288	0.40904	0.166702	0.403366
Homeostatic	Pot1a	1.38232	0.477719	0.166872	0.4036
Homeostatic	Dgcr8	1.37955	0.585456	0.167726	0.405309
Homeostatic	Gpsm1	1.37923	0.858673	0.167825	0.405489
Homeostatic	Zfp445	1.37914	0.269707	0.167851	0.405491
Homeostatic	Thoc2l	1.37641	0.314754	0.168695	0.407113
Homeostatic	Tasp1	1.37462	0.538081	0.169249	0.407917
Homeostatic	Arhgap29	1.37429	0.520274	0.169352	0.40808
Homeostatic	Gprasp2	1.37378	1.17981	0.169509	0.408302
Homeostatic	Zbed6	1.37354	0.380773	0.169584	0.408422
Homeostatic	Cdk5r1	1.37168	0.406903	0.170164	0.409641
Homeostatic	Rbmx	1.37136	0.545785	0.170263	0.409819
Homeostatic	2700097O09Rik	1.37106	0.469634	0.170355	0.409891
Homeostatic	Zfp236	1.3587	0.338174	0.174241	0.418051
Homeostatic	Satb1	1.35099	0.680837	0.176698	0.423145
Homeostatic	Pced1b	1.35021	0.599299	0.176949	0.423625
Homeostatic	Nfyc	1.34876	0.388187	0.177414	0.424552
Homeostatic	Arih2	1.34593	0.319296	0.178327	0.426366
Homeostatic	Jam3	1.34178	1.27606	0.179666	0.429257
Homeostatic	Abhd17b	1.34142	0.406195	0.179784	0.429476
Homeostatic	Snph	1.33855	1.36716	0.180718	0.431458
Homeostatic	Zfp869	1.33126	0.393411	0.183104	0.436082
Homeostatic	Gm34408	1.33087	1.04672	0.183233	0.436326
Homeostatic	Hbs1l	1.33066	0.353794	0.1833	0.436375
Homeostatic	Gm46515	1.32897	0.630343	0.183858	0.437373
Homeostatic	Psen1	1.32676	0.259397	0.184587	0.438536
Homeostatic	Gm10384	1.31841	0.964363	0.187366	0.444179
Homeostatic	Fam185a	1.31827	0.530933	0.187414	0.444223
Homeostatic	Vps9d1	1.31638	0.43643	0.188046	0.445152
Homeostatic	Ccl25	1.311	0.558166	0.189856	0.448664
Homeostatic	Gm11638	1.30984	0.983994	0.190251	0.449468
Homeostatic	Nbr1	1.30961	0.307387	0.190328	0.449587
Homeostatic	Ncoa5	1.30455	0.536751	0.192045	0.453189
Homeostatic	Cd46	1.30189	0.64949	0.192952	0.455087
Homeostatic	Kcnc2	1.29728	1.82916	0.194535	0.458592
Homeostatic	Fcrl1	1.29707	0.556084	0.194608	0.458592
Homeostatic	Zfp438	1.29696	0.481485	0.194646	0.458604
Homeostatic	Zfyve9	1.28751	0.403653	0.197918	0.465315
Homeostatic	Vezt	1.28625	0.409982	0.198356	0.466214
Homeostatic	Msl2	1.28094	0.272092	0.200215	0.469646
Homeostatic	Ampd3	1.28017	0.442313	0.200484	0.47007
Homeostatic	Dnajc18	1.2798	0.426982	0.200614	0.470181
Homeostatic	Gm41071	1.27708	1.4289	0.201576	0.471898
Homeostatic	Gm26520	1.27671	0.464396	0.201704	0.472064
Homeostatic	Shprh	1.276	0.288471	0.201957	0.472494
Homeostatic	Spsb1	1.27428	0.351849	0.202564	0.473674
Homeostatic	Zfp943	1.26887	0.472143	0.204488	0.477361
Homeostatic	Zfp182	1.26439	0.279583	0.20609	0.480637
Homeostatic	Tango2	1.26376	0.361124	0.206317	0.481086
Homeostatic	Hsf2bp	1.26328	1.61633	0.20649	0.48142
Homeostatic	Adgra3	1.26195	0.751499	0.206968	0.482193
Homeostatic	Pcsk7	1.25808	0.463436	0.208362	0.484964
Homeostatic	Rprd1b	1.25757	0.347715	0.208546	0.485322
Homeostatic	Zfp410	1.25384	0.60458	0.2099	0.487924
Homeostatic	Ap4e1	1.24669	0.441042	0.212511	0.492881
Homeostatic	Slc37a3	1.24472	0.603544	0.213235	0.494213
Homeostatic	Impact	1.24464	0.291972	0.213265	0.494213
Homeostatic	Adrb2	1.24367	0.458151	0.21362	0.494896
Homeostatic	Ighd	1.2402	0.995734	0.214902	0.497308
Homeostatic	Gm43466	1.23952	0.947432	0.215154	0.49768
Homeostatic	Gm43464	1.2391	0.769995	0.21531	0.497972
Homeostatic	Lrig3	1.23478	0.621798	0.216914	0.50098
Homeostatic	Tal1	1.23273	0.43469	0.217676	0.502387
Homeostatic	Hrh2	1.22822	0.712672	0.219363	0.505644
Homeostatic	Fam120c	1.22621	0.456263	0.22012	0.507034
Homeostatic	Ints9	1.22538	0.46467	0.220432	0.50754
Homeostatic	Scaf4	1.22371	0.304905	0.22106	0.508713
Homeostatic	Gm28286	1.22198	0.529876	0.221714	0.509781
Homeostatic	Mboat1	1.21618	1.09982	0.223915	0.514268
Homeostatic	Ganc	1.21478	0.369744	0.22445	0.515426
Homeostatic	Etv5	1.21316	0.325395	0.22507	0.516559
Homeostatic	Ptprs	1.21149	0.385301	0.225706	0.517589
Homeostatic	Dcaf6	1.20842	0.368341	0.226887	0.519576
Homeostatic	Mms19	1.20814	0.382235	0.226995	0.51975
Homeostatic	Qrich1	1.20789	0.297493	0.227089	0.519823
Homeostatic	Cab39l	1.20509	0.325788	0.228169	0.521787
Homeostatic	Scube1	1.20479	1.16092	0.228285	0.521935
Homeostatic	Pknox1	1.18775	0.34964	0.234931	0.534508
Homeostatic	Ccdc171	1.18636	0.505403	0.23548	0.535389
Homeostatic	Zfp808	1.18474	0.581229	0.23612	0.536771
Homeostatic	Gm28501	1.17736	0.793745	0.239053	0.542912
Homeostatic	Alg9	1.17274	0.515038	0.240899	0.545982
Homeostatic	Zfp975	1.17175	0.491964	0.241296	0.546501
Homeostatic	Klrd1	1.16972	0.614798	0.242116	0.547832
Homeostatic	Bicral	1.16903	0.375004	0.242392	0.548383
Homeostatic	Tle3	1.16478	0.411911	0.244108	0.551735
Homeostatic	Ncaph	1.16304	0.478286	0.244815	0.55303
Homeostatic	Zfp654	1.16254	0.312247	0.245018	0.553412
Homeostatic	Trmt1l	1.1618	0.306416	0.245315	0.554007
Homeostatic	Fam149b	1.16165	0.426367	0.245377	0.554071
Homeostatic	Fam13a	1.16139	0.674588	0.245485	0.554239
Homeostatic	Mtx3	1.16118	0.550608	0.245567	0.554273
Homeostatic	Mapk1ip1	1.15463	0.501606	0.248241	0.559466
Homeostatic	Sfmbt2	1.14242	1.23252	0.25328	0.568724
Homeostatic	Zfp799	1.14172	0.538965	0.25357	0.569222
Homeostatic	Slco4a1	1.13902	0.949916	0.254693	0.571354
Homeostatic	Pxn	1.13602	0.3556	0.255948	0.573546
Homeostatic	Gm37306	1.13484	0.948819	0.256442	0.574185
Homeostatic	Gm6712	1.12827	0.420047	0.259206	0.579184
Homeostatic	Cep97	1.12549	0.875856	0.260383	0.581114
Homeostatic	Shld2	1.12246	0.347658	0.261666	0.583742
Homeostatic	Dusp27	1.1206	0.630625	0.262459	0.585352
Homeostatic	Ptger3	1.11896	2.92468	0.263155	0.586587
Homeostatic	4930469K13Rik	1.11581	0.926989	0.264503	0.589352
Homeostatic	B4galt4	1.11162	0.358365	0.266302	0.592881
Homeostatic	Myo1d	1.10964	0.625219	0.267154	0.594376
Homeostatic	Fut10	1.10673	0.650956	0.268413	0.596533
Homeostatic	Gm56501	1.1052	0.803484	0.269072	0.597635
Homeostatic	Gabpb1	1.10182	0.398832	0.27054	0.60029
Homeostatic	Slc25a40	1.10097	0.486067	0.270911	0.600953
Homeostatic	Fggy	1.09846	0.365464	0.272006	0.603055
Homeostatic	Prpf40b	1.09722	0.501103	0.272546	0.604173
Homeostatic	Tgfbrap1	1.09543	0.362826	0.273327	0.605638
Homeostatic	Tef	1.09529	0.381723	0.273388	0.605638
Homeostatic	Slc25a12	1.0858	0.410467	0.277569	0.613576
Homeostatic	Gbe1	1.08375	0.372328	0.278478	0.615172
Homeostatic	Prox2	1.079	0.741178	0.280588	0.618839
Homeostatic	Tdrd3	1.0718	0.416272	0.283808	0.624855
Homeostatic	Usp40	1.07036	0.345657	0.284459	0.62587
Homeostatic	Lix1	1.06828	0.788012	0.285395	0.627236
Homeostatic	4930581F22Rik	1.06772	0.474921	0.285646	0.62751
Homeostatic	Slc25a27	1.06634	0.92197	0.286268	0.628677
Homeostatic	Dennd1c	1.06124	0.301958	0.288582	0.632915
Homeostatic	6030442K20Rik	1.06089	0.780166	0.28874	0.633094
Homeostatic	Zfp866	1.05831	0.452272	0.289914	0.635161
Homeostatic	Pigv	1.05662	0.485199	0.290687	0.636432
Homeostatic	Mlh1	1.05133	0.522002	0.293109	0.640885
Homeostatic	Rnf167	1.04854	0.363245	0.294388	0.642915
Homeostatic	Fancc	1.04554	0.453278	0.295775	0.64543
Homeostatic	C5ar2	1.04304	0.420903	0.296931	0.64761
Homeostatic	Gm57445	1.04196	0.918474	0.297432	0.648358
Homeostatic	Hnrnph3	1.04118	0.255224	0.297793	0.648828
Homeostatic	Primpol	1.03392	0.351621	0.301172	0.654783
Homeostatic	Adck1	1.03235	0.48573	0.301907	0.655582
Homeostatic	Wdpcp	1.03143	0.392482	0.302341	0.655919
Homeostatic	Cog3	1.03126	0.397874	0.30242	0.655919
Homeostatic	Nf2	1.0303	0.358947	0.30287	0.656657
Homeostatic	Lrrc39	1.02842	0.568622	0.303753	0.658311
Homeostatic	Ern1	1.02616	0.389818	0.304816	0.660269
Homeostatic	Tatdn3	1.02543	0.555604	0.30516	0.660665
Homeostatic	Elac1	1.01928	0.514456	0.308068	0.666001
Homeostatic	Srr	1.01865	0.489524	0.308368	0.666386
Homeostatic	Ube4b	1.01813	0.328106	0.308615	0.666796
Homeostatic	Zfp810	1.01472	0.406075	0.310239	0.669202
Homeostatic	Gmds	1.01212	0.319077	0.311482	0.671444
Homeostatic	Gm56745	1.00374	0.563783	0.315506	0.678081
Homeostatic	Tmem175	1.0033	0.352028	0.315714	0.678357
Homeostatic	Stau2	1.00175	0.369421	0.316464	0.679521
Homeostatic	Ubtd1	1.00095	0.331712	0.316853	0.679913
Homeostatic	Zfyve19	1.00028	0.425938	0.317173	0.680201
Homeostatic	Stxbp1	1.00023	0.545634	0.317201	0.680201
Homeostatic	Sorbs1	0.999723	0.947059	0.317444	0.680291
Homeostatic	Qser1	0.997558	0.344355	0.318494	0.681812
Homeostatic	Arntl	0.997221	0.469156	0.318657	0.681833
Homeostatic	Fam72a	0.995263	0.731472	0.319608	0.683337
Homeostatic	Grk4	0.992578	0.609307	0.320916	0.685332
Homeostatic	Slc36a1	0.99186	0.281431	0.321266	0.685902
Homeostatic	Pigu	0.991284	0.388605	0.321547	0.686325
Homeostatic	Xpot	0.987776	0.367846	0.323262	0.689034
Homeostatic	Castor2	0.986587	0.596925	0.323845	0.68998
Homeostatic	Fbxo38	0.981478	0.376252	0.326357	0.694704
Homeostatic	Gm10125	0.972761	0.940885	0.330672	0.702168
Homeostatic	Gm43328	0.966308	0.927133	0.33389	0.708089
Homeostatic	Celf4	0.965753	0.787955	0.334168	0.708496
Homeostatic	2810403D21Rik	0.964707	0.384146	0.334692	0.709151
Homeostatic	Rab28	0.961287	0.374178	0.336408	0.711873
Homeostatic	Phka1	0.960125	0.368052	0.336993	0.71284
Homeostatic	Tbccd1	0.959929	0.50671	0.337091	0.712953
Homeostatic	Slc5a10	0.958386	2.32171	0.337868	0.714117
Homeostatic	Naaladl2	0.95761	2.65331	0.33826	0.7146
Homeostatic	Pkd1	0.952797	0.348894	0.340693	0.718085
Homeostatic	Mlxipl	0.95181	0.265899	0.341193	0.718956
Homeostatic	Amy1	0.9503	0.964505	0.34196	0.72011
Homeostatic	Clec16a	0.949835	0.359634	0.342196	0.720512
Homeostatic	Eps15l1	0.949754	0.279421	0.342238	0.720512
Homeostatic	Epg5	0.949202	0.476042	0.342518	0.720918
Homeostatic	Gm26936	0.947901	0.909547	0.34318	0.721943
Homeostatic	Vps45	0.94636	0.490324	0.343965	0.723409
Homeostatic	Ttc9	0.94042	0.633861	0.347002	0.728312
Homeostatic	Mib2	0.937483	0.473935	0.34851	0.7307
Homeostatic	Hspbap1	0.932701	0.46281	0.350974	0.735152
Homeostatic	Gm56808	0.931696	0.426243	0.351494	0.735959
Homeostatic	Slc12a9	0.92908	0.344902	0.352848	0.737858
Homeostatic	Hectd4	0.924351	0.317884	0.355303	0.742428
Homeostatic	Gm43696	0.919038	0.854751	0.358076	0.747698
Homeostatic	Orc3	0.913247	0.318282	0.361113	0.752756
Homeostatic	Scrn3	0.912041	0.513049	0.361747	0.753783
Homeostatic	Zfp619	0.911967	0.499865	0.361786	0.753783
Homeostatic	Gimap9	0.911471	0.82504	0.362047	0.754227
Homeostatic	Srgap3	0.910462	0.677314	0.362579	0.755048
Homeostatic	Zfp746	0.905949	0.51414	0.364963	0.758939
Homeostatic	Prdm5	0.905276	0.938794	0.365319	0.759508
Homeostatic	Gm15232	0.899175	0.733203	0.368559	0.764684
Homeostatic	Gm29264	0.898931	0.898209	0.368689	0.764684
Homeostatic	Eya3	0.896763	0.324165	0.369845	0.766503
Homeostatic	Ccdc85c	0.895891	0.896496	0.370311	0.767083
Homeostatic	Gm44067	0.893903	1.25706	0.371374	0.768512
Homeostatic	Riok2	0.892251	0.378913	0.372258	0.770149
Homeostatic	Taf4	0.891115	0.457332	0.372867	0.771119
Homeostatic	Dnhd1	0.887105	0.469884	0.375022	0.774508
Homeostatic	Pip5k1a	0.886927	0.401985	0.375118	0.774608
Homeostatic	Parp6	0.885247	0.444163	0.376024	0.776284
Homeostatic	Akr1b10	0.882929	0.297363	0.377275	0.77803
Homeostatic	Fhip1b	0.879685	0.536564	0.37903	0.780732
Homeostatic	Thrb	0.879055	1.33761	0.379371	0.78124
Homeostatic	Ipo9	0.877737	0.340607	0.380086	0.782517
Homeostatic	Hcfc2	0.877481	0.509199	0.380225	0.78254
Homeostatic	2610042L04Rik	0.874676	1.10018	0.38175	0.785256
Homeostatic	Gm56614	0.871757	0.618617	0.383341	0.788038
Homeostatic	Mttp	0.870547	0.69681	0.384001	0.788863
Homeostatic	Bckdha	0.870495	0.394061	0.38403	0.788863
Homeostatic	Gm56680	0.869703	0.645283	0.384463	0.789654
Homeostatic	Stk26	0.866639	0.596892	0.38614	0.792309
Homeostatic	Prkg1	0.865701	0.346216	0.386654	0.792904
Homeostatic	Prepl	0.86516	0.467643	0.386951	0.793184
Homeostatic	1600022D10Rik	0.86238	0.477416	0.388478	0.795759
Homeostatic	Vps35l	0.860395	0.275204	0.389571	0.797311
Homeostatic	Virma	0.860389	0.300741	0.389575	0.797311
Homeostatic	Dcakd	0.860357	0.29699	0.389592	0.797311
Homeostatic	Gcn1	0.856682	0.28177	0.391621	0.80037
Homeostatic	Mdfi	0.855858	1.16078	0.392077	0.801003
Homeostatic	Cdin1	0.854962	0.408089	0.392572	0.80184
Homeostatic	Dcun1d4	0.854099	0.48685	0.39305	0.80266
Homeostatic	Med15	0.853954	0.337007	0.393131	0.80266
Homeostatic	1700001C19Rik	0.853298	0.95692	0.393494	0.803303
Homeostatic	Tbc1d12	0.851908	0.423015	0.394265	0.804279
Homeostatic	Hlcs	0.848722	0.581173	0.396036	0.806894
Homeostatic	Pex13	0.848589	0.395895	0.39611	0.806946
Homeostatic	Cstpp1	0.845142	0.356028	0.398032	0.81011
Homeostatic	Fzd4	0.845062	0.642144	0.398076	0.81011
Homeostatic	Il6	0.84202	0.848946	0.399777	0.812422
Homeostatic	Ctif	0.838019	0.424363	0.40202	0.81566
Homeostatic	Srpk3	0.835473	0.733674	0.403451	0.817961
Homeostatic	Gm9929	0.833657	0.997363	0.404474	0.81943
Homeostatic	Xpnpep3	0.831331	0.456207	0.405786	0.821282
Homeostatic	Sun1	0.831179	0.484058	0.405873	0.821355
Homeostatic	Fgd3	0.829285	0.317655	0.406943	0.823017
Homeostatic	Traf6	0.822935	0.455127	0.410545	0.827865
Homeostatic	Ric3	0.820545	0.468607	0.411905	0.829313
Homeostatic	Lnpk	0.81701	0.303556	0.413923	0.832383
Homeostatic	Gm16638	0.816112	0.746149	0.414436	0.833165
Homeostatic	Cdc27	0.814922	0.316753	0.415117	0.834229
Homeostatic	Cecr2	0.812857	1.64981	0.4163	0.835894
Homeostatic	Gm11944	0.809931	0.6969	0.41798	0.838348
Homeostatic	Stx1a	0.808078	1.17268	0.419046	0.84018
Homeostatic	Gm20342	0.807543	0.599543	0.419354	0.840388
Homeostatic	Accs	0.806516	0.351927	0.419945	0.84137
Homeostatic	Fam193b	0.806222	0.33292	0.420115	0.841506
Homeostatic	Ccser2	0.805067	0.388869	0.420781	0.842737
Homeostatic	Gm3164	0.799157	1.29242	0.4242	0.847731
Homeostatic	Gm38190	0.798651	0.754428	0.424493	0.848112
Homeostatic	Sap130	0.796705	0.33825	0.425623	0.849546
Homeostatic	Bend5	0.794024	0.647322	0.427181	0.852209
Homeostatic	R3hcc1l	0.793287	0.317008	0.427611	0.852566
Homeostatic	Zscan18	0.787699	0.670032	0.430873	0.857742
Homeostatic	Mgat1	0.785873	0.311091	0.431942	0.859145
Homeostatic	Tent4b	0.783562	0.284149	0.433297	0.86101
Homeostatic	Mad1l1	0.782646	0.364252	0.433835	0.861871
Homeostatic	Mideas	0.780009	0.314148	0.435386	0.864014
Homeostatic	Gm16091	0.778908	0.825335	0.436034	0.864676
Homeostatic	Dclk2	0.778258	0.654663	0.436417	0.864832
Homeostatic	Zfp384	0.777061	0.354821	0.437123	0.866108
Homeostatic	Sos1	0.775883	0.256634	0.437818	0.867004
Homeostatic	Gm20275	0.775849	0.641748	0.437838	0.867004
Homeostatic	Patj	0.775116	0.77782	0.438271	0.86707
Homeostatic	Zfp934	0.773658	0.332416	0.439133	0.868317
Homeostatic	Hmga2-ps1	0.773438	0.370425	0.439263	0.86847
Homeostatic	Prkcq	0.772241	0.974287	0.439972	0.86963
Homeostatic	Fbxw10	0.77196	0.639812	0.440138	0.869783
Homeostatic	Unc79	0.771142	1.85527	0.440623	0.870532
Homeostatic	Rsf1os1	0.769963	0.833664	0.441322	0.871391
Homeostatic	Parp16	0.769008	0.671544	0.441888	0.872405
Homeostatic	B3gntl1	0.768595	0.415585	0.442134	0.87273
Homeostatic	Rnf145	0.768553	0.324206	0.442158	0.87273
Homeostatic	Prim2	0.768368	0.472082	0.442269	0.872821
Homeostatic	Slc36a2	0.76607	0.922456	0.443634	0.874388
Homeostatic	Bcorl1	0.763543	0.551418	0.44514	0.876428
Homeostatic	Tcaim	0.763031	0.488182	0.445445	0.876908
Homeostatic	Vipr1	0.762862	0.837246	0.445546	0.877002
Homeostatic	Gm27017	0.76158	0.543661	0.446311	0.878089
Homeostatic	Usp54	0.761482	0.775548	0.44637	0.8781
Homeostatic	Lbr	0.760678	0.262286	0.446849	0.878648
Homeostatic	Mamld1	0.760539	1.00416	0.446932	0.878683
Homeostatic	Zfp169	0.760333	0.588146	0.447056	0.87882
Homeostatic	Cmtm8	0.758302	0.33428	0.44827	0.880579
Homeostatic	Tsacc	0.757992	0.440301	0.448456	0.880733
Homeostatic	Slc39a10	0.757674	0.26584	0.448646	0.880897
Homeostatic	Bnc2	0.757229	1.04885	0.448913	0.881316
Homeostatic	Zfpm1	0.752131	0.406658	0.451972	0.885741
Homeostatic	Gm42869	0.750607	0.590403	0.452889	0.88659
Homeostatic	Plcb4	0.750458	0.822446	0.452979	0.88666
Homeostatic	Usf3	0.74951	0.280876	0.45355	0.887567
Homeostatic	Foxk1	0.74906	0.42076	0.453821	0.887993
Homeostatic	Stox2	0.746727	1.52858	0.455229	0.889762
Homeostatic	Zfp33b	0.745977	0.333079	0.455681	0.890365
Homeostatic	D630045J12Rik	0.742273	1.17773	0.457922	0.893754
Homeostatic	Zfp354c	0.741894	0.690998	0.458152	0.893922
Homeostatic	Rbm41	0.741016	0.358674	0.458684	0.89455
Homeostatic	Dennd4c	0.741004	0.290395	0.458691	0.89455
Homeostatic	Gbgt1	0.74058	0.579878	0.458948	0.894718
Homeostatic	Gm12258	0.740504	0.634504	0.458994	0.894718
Homeostatic	Thap3	0.739761	0.264273	0.459445	0.895281
Homeostatic	Rsph10b	0.738588	1.17814	0.460157	0.896245
Homeostatic	Trim24	0.738151	0.308745	0.460423	0.896508
Homeostatic	Gm41764	0.734364	0.809628	0.462727	0.899974
Homeostatic	Rnf103	0.732055	0.358194	0.464135	0.902045
Homeostatic	Tti1	0.731468	0.398777	0.464494	0.902215
Homeostatic	Terf1	0.730937	0.275915	0.464818	0.902445
Homeostatic	Fam171a1	0.727753	1.57763	0.466765	0.90484
Homeostatic	Alox5	0.726221	0.43604	0.467703	0.90634
Homeostatic	Gm15246	0.726114	1.09832	0.467769	0.90636
Homeostatic	Slc30a7	0.725462	0.30166	0.468169	0.90693
Homeostatic	Mob2	0.721881	0.365172	0.470368	0.910327
Homeostatic	Gm13684	0.721293	1.20484	0.47073	0.9106
Homeostatic	Fnbp1l	0.720954	0.299176	0.470938	0.910724
Homeostatic	Atg2b	0.71912	0.438664	0.472067	0.912117
Homeostatic	BC065397	0.71871	0.660732	0.47232	0.912208
Homeostatic	Map4k2	0.718142	0.444854	0.47267	0.91225
Homeostatic	Mcm7	0.716379	0.620461	0.473757	0.913991
Homeostatic	Lmf1	0.715896	0.380627	0.474056	0.914352
Homeostatic	5530601H04Rik	0.715807	0.388779	0.47411	0.914352
Homeostatic	Upp2	0.715632	0.327308	0.474219	0.914454
Homeostatic	Hspa12a	0.714084	0.444359	0.475175	0.915977
Homeostatic	Trim23	0.710715	0.383232	0.477261	0.918781
Homeostatic	Zdhhc17	0.710654	0.325461	0.477298	0.918781
Homeostatic	Arsk	0.706493	0.274362	0.479882	0.921662
Homeostatic	Iffo1	0.706444	0.262815	0.479912	0.921662
Homeostatic	Klhdc1	0.703266	0.650157	0.48189	0.924491
Homeostatic	Adtrp	0.702534	0.899197	0.482346	0.925152
Homeostatic	Edrf1	0.702407	0.343997	0.482425	0.925195
Homeostatic	Gm15614	0.69952	0.641813	0.484227	0.927465
Homeostatic	C2cd2	0.697445	0.484855	0.485524	0.929086
Homeostatic	Mtf2	0.697173	0.25005	0.485694	0.929196
Homeostatic	Elavl1	0.694276	0.256315	0.487509	0.931156
Homeostatic	Tesk2	0.692716	0.432254	0.488488	0.932162
Homeostatic	Gm13269	0.690202	0.719727	0.490067	0.933987
Homeostatic	Trmt13	0.689847	0.315717	0.490291	0.934266
Homeostatic	Zfp760	0.68861	0.468849	0.491069	0.935248
Homeostatic	Zfp974	0.686606	0.433941	0.492331	0.936786
Homeostatic	Adrb1	0.686217	0.47386	0.492576	0.937023
Homeostatic	Cnrip1	0.685047	0.45984	0.493314	0.937684
Homeostatic	Uqcc1	0.684392	0.40037	0.493727	0.938253
Homeostatic	6030458C11Rik	0.682551	0.427364	0.49489	0.940064
Homeostatic	Rad54l2	0.680723	0.291524	0.496047	0.941627
Homeostatic	Pex14	0.679871	0.338971	0.496586	0.942307
Homeostatic	Zfp398	0.67876	0.319227	0.49729	0.943175
Homeostatic	Gimap1	0.678491	0.528468	0.49746	0.943282
Homeostatic	Med27	0.67727	0.379241	0.498235	0.944424
Homeostatic	Zfp846	0.676984	0.516763	0.498416	0.944575
Homeostatic	2610307P16Rik	0.676964	1.11803	0.498429	0.944575
Homeostatic	Hira	0.676295	0.327827	0.498854	0.945055
Homeostatic	Cep295	0.675709	0.311174	0.499226	0.945542
Homeostatic	Mphosph9	0.673735	0.398498	0.50048	0.947289
Homeostatic	Tbc1d2b	0.673324	0.361575	0.500741	0.947468
Homeostatic	Zfp964	0.669908	0.661045	0.502916	0.950132
Homeostatic	Gm46411	0.669372	0.896755	0.503258	0.950291
Homeostatic	Eva1a	0.668126	0.429573	0.504053	0.9513
Homeostatic	Mios	0.667953	0.436674	0.504164	0.951322
Homeostatic	Hyal1	0.664535	1.22017	0.506348	0.954647
Homeostatic	Sfxn4	0.662133	0.558095	0.507886	0.956486
Homeostatic	Vmn2r29	0.659102	0.645233	0.509831	0.959021
Homeostatic	Gm3488	0.658334	0.524253	0.510324	0.959621
Homeostatic	Arv1	0.657405	0.398098	0.510921	0.960195
Homeostatic	6430590A07Rik	0.655261	0.550711	0.5123	0.962115
Homeostatic	Clk4	0.654628	0.272912	0.512707	0.962581
Homeostatic	Kif16b	0.653106	0.292504	0.513688	0.963749
Homeostatic	Polk	0.651756	0.383159	0.514559	0.965163
Homeostatic	Ccdc62	0.649722	0.371765	0.515872	0.966747
Homeostatic	Lrrc28	0.646643	0.505124	0.517863	0.969487
Homeostatic	Wdr11	0.645093	0.316252	0.518867	0.970651
Homeostatic	Zfp740	0.644925	0.313202	0.518976	0.970688
Homeostatic	Ppm1b	0.644652	0.279264	0.519153	0.97069
Homeostatic	Pdpr	0.64381	0.453356	0.519698	0.97138
Homeostatic	Gm16118	0.6415	0.379645	0.521198	0.973408
Homeostatic	Camk2a	0.641411	0.610525	0.521256	0.973408
Homeostatic	Zfp558	0.640778	0.530946	0.521667	0.974065
Homeostatic	Dip2a	0.640634	0.44849	0.521761	0.97413
Homeostatic	Gm20045	0.640472	0.541945	0.521866	0.974216
Homeostatic	Carf	0.639878	0.44147	0.522252	0.974496
Homeostatic	Col25a1	0.638247	0.680312	0.523313	0.975593
Homeostatic	Fbxl9	0.636497	0.687958	0.524453	0.977064
Homeostatic	Vxn	0.634418	0.932367	0.525808	0.978365
Homeostatic	Dcun1d3	0.631471	0.539646	0.527733	0.980287
Homeostatic	Dcaf12	0.627875	0.270117	0.530086	0.983994
Homeostatic	Rassf8	0.627579	0.370235	0.53028	0.984243
Homeostatic	Angptl7	0.625644	1.12946	0.531549	0.986154
Homeostatic	Zfp329	0.625034	0.364943	0.531949	0.986563
Homeostatic	Smim33	0.624601	1.20315	0.532233	0.986894
Homeostatic	Chuk	0.623664	0.276237	0.532848	0.987565
Homeostatic	Zfp68	0.62251	0.370512	0.533607	0.988638
Homeostatic	Arhgap27	0.621896	0.345747	0.53401	0.989099
Homeostatic	Gm11906	0.62137	1.81935	0.534356	0.98947
Homeostatic	Ammecr1l	0.620098	0.361612	0.535193	0.990465
Homeostatic	Gm16541	0.619495	0.73419	0.53559	0.990866
Homeostatic	Arhgef18	0.617262	0.386273	0.537062	0.992476
Homeostatic	Atg14	0.616232	0.310112	0.537741	0.993044
Homeostatic	BC024063	0.616157	0.580347	0.537791	0.993044
Homeostatic	Purg	0.615999	0.393266	0.537896	0.993126
Homeostatic	Nploc4	0.614749	0.443906	0.538721	0.994093
Homeostatic	Ankrd13c	0.613002	0.264439	0.539875	0.996
Homeostatic	2010013B24Rik	0.612713	0.7895	0.540066	0.996114
Homeostatic	Lin52	0.612356	0.332592	0.540302	0.996231
Homeostatic	ENSMUSG00000121596	0.612154	0.424174	0.540436	0.996367
Homeostatic	Gm57189	0.610538	0.592934	0.541505	0.997557
Homeostatic	Trp53bp2	0.608875	0.318118	0.542607	0.998918
Homeostatic	Ago4	0.607575	0.376396	0.543469	0.999836
Homeostatic	Prdm15	0.606262	0.426534	0.54434	0.999999
Homeostatic	Unc13b	0.605925	0.731894	0.544564	0.999999
Homeostatic	Slc25a21	0.605633	1.07792	0.544758	0.999999
Homeostatic	Exd2	0.605508	0.553557	0.544841	0.999999
Homeostatic	Kiz	0.605479	0.300572	0.54486	0.999999
Homeostatic	Gm3752	0.603581	0.983816	0.546122	0.999999
Homeostatic	4930549G23Rik	0.602886	0.594438	0.546584	0.999999
Homeostatic	Mettl8	0.601643	0.40157	0.547412	0.999999
Homeostatic	Gm56536	0.600511	0.752717	0.548166	0.999999
Homeostatic	Tmem39a	0.599813	0.476876	0.548631	0.999999
Homeostatic	Kctd12b	0.599604	0.560296	0.54877	0.999999
Homeostatic	Gm27008	0.599441	1.09773	0.548879	0.999999
Homeostatic	2010315B03Rik	0.598063	0.307515	0.549798	0.999999
Homeostatic	Fbxl19	0.597461	0.472295	0.5502	0.999999
Homeostatic	Mpv17l	0.597454	0.401504	0.550204	0.999999
Homeostatic	Gm10138	0.595723	0.539955	0.55136	0.999999
Homeostatic	Gm21057	0.59509	0.594931	0.551783	0.999999
Homeostatic	Ptcd3	0.59411	0.330515	0.552439	0.999999
Homeostatic	Gm13778	0.593737	0.662125	0.552688	0.999999
Homeostatic	Casp2	0.592982	0.502239	0.553193	0.999999
Homeostatic	Zfp282	0.592627	0.425758	0.553431	0.999999
Homeostatic	Tfeb	0.591328	0.301862	0.554301	0.999999
Homeostatic	Ppp4r1l-ps	0.590837	0.302339	0.55463	0.999999
Homeostatic	Gm26862	0.589695	1.28794	0.555395	0.999999
Homeostatic	Xylb	0.587807	0.635141	0.556662	0.999999
Homeostatic	Ints8	0.587797	0.320719	0.556669	0.999999
Homeostatic	Tapt1	0.586383	0.348248	0.557618	0.999999
Homeostatic	1700011L22Rik	0.583099	1.35314	0.559827	0.999999
Homeostatic	Rdh10	0.582192	0.393978	0.560437	0.999999
Homeostatic	Gm16599	0.579952	0.605131	0.561947	0.999999
Homeostatic	Zfp334	0.579792	1.7909	0.562055	0.999999
Homeostatic	Gm2245	0.576558	0.469205	0.564238	0.999999
Homeostatic	Gm43813	0.57629	0.483994	0.564419	0.999999
Homeostatic	Zswim3	0.574335	0.705922	0.565741	0.999999
Homeostatic	Srbd1	0.574215	0.279247	0.565822	0.999999
Homeostatic	Gm3558	0.573916	0.974821	0.566025	0.999999
Homeostatic	Gm56829	0.57373	0.654056	0.566151	0.999999
Homeostatic	Trim47	0.572251	0.568586	0.567152	0.999999
Homeostatic	Gm56764	0.570972	0.586709	0.568019	0.999999
Homeostatic	Gm15635	0.567741	1.00591	0.570211	0.999999
Homeostatic	Prkd2	0.565011	0.596503	0.572066	0.999999
Homeostatic	Rap1gap2	0.563709	0.320852	0.572953	0.999999
Homeostatic	Zfp369	0.562709	0.362748	0.573633	0.999999
Homeostatic	Vangl1	0.561173	0.819629	0.57468	0.999999
Homeostatic	Dtnb	0.554415	0.50785	0.579295	0.999999
Homeostatic	Zbtb44	0.553515	0.272735	0.579911	0.999999
Homeostatic	Arhgef9	0.552929	0.87271	0.580312	0.999999
Homeostatic	Tgif2	0.550538	0.836099	0.58195	0.999999
Homeostatic	Smpdl3b	0.549291	0.787557	0.582806	0.999999
Homeostatic	Aven	0.548602	0.361419	0.583279	0.999999
Homeostatic	Gng7	0.546267	0.680451	0.584883	0.999999
Homeostatic	Efcab6	0.54517	1.59042	0.585637	0.999999
Homeostatic	Usp45	0.544806	0.314341	0.585887	0.999999
Homeostatic	Polh	0.543301	0.587155	0.586923	0.999999
Homeostatic	Plag1	0.540897	0.876824	0.588578	0.999999
Homeostatic	Gm15608	0.539409	1.09507	0.589605	0.999999
Homeostatic	Fads3	0.537415	0.932943	0.590981	0.999999
Homeostatic	Gm1976	0.536861	0.374817	0.591364	0.999999
Homeostatic	Mtpap	0.5348	0.299855	0.592788	0.999999
Homeostatic	Tab1	0.534364	0.487742	0.59309	0.999999
Homeostatic	Gm46218	0.533938	0.471516	0.593385	0.999999
Homeostatic	Nhlrc2	0.533476	0.25449	0.593704	0.999999
Homeostatic	Zfp595	0.53189	0.39363	0.594802	0.999999
Homeostatic	Abcc4	0.528484	0.359221	0.597163	0.999999
Homeostatic	Gm4924	0.527995	0.603446	0.597503	0.999999
Homeostatic	Brf1	0.527852	0.27014	0.597602	0.999999
Homeostatic	Dexi	0.52775	0.388775	0.597673	0.999999
Homeostatic	Gm10069	0.526825	0.982932	0.598315	0.999999
Homeostatic	Anapc1	0.526683	0.275633	0.598413	0.999999
Homeostatic	Gm56776	0.524818	0.492117	0.599709	0.999999
Homeostatic	Inhca	0.524675	0.748615	0.599809	0.999999
Homeostatic	Duoxa1	0.52311	1.22616	0.600897	0.999999
Homeostatic	A930033H14Rik	0.523071	0.742187	0.600925	0.999999
Homeostatic	Gm16794	0.52275	0.571154	0.601148	0.999999
Homeostatic	Abca13	0.52204	0.880584	0.601643	0.999999
Homeostatic	Rbm14	0.521823	0.459126	0.601794	0.999999
Homeostatic	Gm57403	0.521469	0.891907	0.60204	0.999999
Homeostatic	4930481A15Rik	0.520918	0.375271	0.602424	0.999999
Homeostatic	Gcnt7	0.520701	0.870006	0.602575	0.999999
Homeostatic	1110002L01Rik	0.519241	0.422914	0.603592	0.999999
Homeostatic	Kctd18	0.51757	0.505358	0.604758	0.999999
Homeostatic	Eno3	0.516659	0.511425	0.605394	0.999999
Homeostatic	Ddx43	0.515371	0.403788	0.606294	0.999999
Homeostatic	Gm50048	0.515231	0.633571	0.606391	0.999999
Homeostatic	Inka1	0.514585	0.340501	0.606843	0.999999
Homeostatic	Itgae	0.512479	0.741043	0.608316	0.999999
Homeostatic	Sugct	0.511489	0.428554	0.609009	0.999999
Homeostatic	Ino80dos	0.510112	0.477186	0.609973	0.999999
Homeostatic	Kremen1	0.509713	0.512714	0.610253	0.999999
Homeostatic	Gm26930	0.509493	0.455456	0.610407	0.999999
Homeostatic	Gm14798	0.508941	0.901298	0.610793	0.999999
Homeostatic	Gm35417	0.508134	0.423208	0.611359	0.999999
Homeostatic	Ablim1	0.507561	0.429035	0.611761	0.999999
Homeostatic	Zfp105	0.507199	0.51974	0.612015	0.999999
Homeostatic	Ptpdc1	0.506055	0.514989	0.612818	0.999999
Homeostatic	Caap1	0.505884	0.293193	0.612938	0.999999
Homeostatic	4732440D04Rik	0.503314	0.626849	0.614744	0.999999
Homeostatic	Socs5	0.501497	0.372367	0.616021	0.999999
Homeostatic	Hbegf	0.50087	0.856022	0.616463	0.999999
Homeostatic	Gdap2	0.500607	0.366539	0.616648	0.999999
Homeostatic	4921511C10Rik	0.499523	1.08344	0.617411	0.999999
Homeostatic	Gm2956	0.499499	1.10521	0.617428	0.999999
Homeostatic	Xndc1	0.498999	0.490999	0.61778	0.999999
Homeostatic	2310008N11Rik	0.498522	0.977133	0.618116	0.999999
Homeostatic	Man2c1os	0.497801	0.501582	0.618624	0.999999
Homeostatic	Fmo5	0.49744	0.405226	0.618879	0.999999
Homeostatic	Disp1	0.494854	0.3601	0.620703	0.999999
Homeostatic	D2hgdh	0.49272	0.509646	0.62221	0.999999
Homeostatic	Runx1t1	0.492701	0.911378	0.622224	0.999999
Homeostatic	Lmbr1	0.491154	0.467738	0.623317	0.999999
Homeostatic	3110009E18Rik	0.489482	0.495113	0.624501	0.999999
Homeostatic	Pcnx	0.487619	0.337327	0.62582	0.999999
Homeostatic	Dtwd2	0.48667	0.524139	0.626492	0.999999
Homeostatic	Gm26749	0.486224	1.01384	0.626808	0.999999
Homeostatic	Nnt	0.486027	0.630899	0.626948	0.999999
Homeostatic	Gramd4	0.484166	0.507676	0.628268	0.999999
Homeostatic	Dph7	0.483654	0.689899	0.628632	0.999999
Homeostatic	Wdr7	0.482838	0.264367	0.629211	0.999999
Homeostatic	Rbm4	0.482721	0.391688	0.629294	0.999999
Homeostatic	Slc22a21	0.478125	0.57186	0.632561	0.999999
Homeostatic	Nr2c1	0.476592	0.37511	0.633652	0.999999
Homeostatic	Zfp37	0.476292	0.497374	0.633866	0.999999
Homeostatic	Usp11	0.475196	0.44467	0.634647	0.999999
Homeostatic	Tsc1	0.473478	0.333322	0.635872	0.999999
Homeostatic	Cfhr2	0.473447	1.12349	0.635895	0.999999
Homeostatic	Zfp523	0.473341	0.637658	0.63597	0.999999
Homeostatic	Fam110a	0.472918	0.540121	0.636272	0.999999
Homeostatic	ENSMUSG00000121307	0.472479	0.5023	0.636585	0.999999
Homeostatic	Gm41291	0.472168	0.8862	0.636807	0.999999
Homeostatic	Aar2	0.472041	0.555761	0.636897	0.999999
Homeostatic	Gm34280	0.471337	0.458842	0.6374	0.999999
Homeostatic	Rxfp1	0.469342	0.726741	0.638826	0.999999
Homeostatic	Gm29642	0.469076	0.79804	0.639016	0.999999
Homeostatic	Pard3bos1	0.467903	0.959208	0.639854	0.999999
Homeostatic	Gm3005	0.467541	0.848677	0.640113	0.999999
Homeostatic	Thsd1	0.467366	1.15646	0.640238	0.999999
Homeostatic	Raf1	0.466872	0.253993	0.640591	0.999999
Homeostatic	Plppr4	0.466352	0.85256	0.640964	0.999999
Homeostatic	Mgrn1	0.464663	0.253236	0.642173	0.999999
Homeostatic	Kyat1	0.464418	0.839606	0.642348	0.999999
Homeostatic	Ccdc125	0.462829	0.711971	0.643487	0.999999
Homeostatic	Gm43920	0.462367	0.864576	0.643818	0.999999
Homeostatic	Sec16b	0.462117	1.90114	0.643997	0.999999
Homeostatic	A930024E05Rik	0.460442	0.478065	0.645199	0.999999
Homeostatic	Hacl1	0.45958	0.585337	0.645817	0.999999
Homeostatic	Pdzrn4	0.459505	1.17858	0.645872	0.999999
Homeostatic	Sec22a	0.45934	0.326235	0.64599	0.999999
Homeostatic	Iho1	0.458995	1.09736	0.646238	0.999999
Homeostatic	Far1os	0.457344	0.725045	0.647424	0.999999
Homeostatic	Insyn2a	0.45662	0.94897	0.647944	0.999999
Homeostatic	Gm27010	0.456591	0.736458	0.647965	0.999999
Homeostatic	Mettl3	0.455628	0.436346	0.648658	0.999999
Homeostatic	Fech	0.454896	0.287541	0.649184	0.999999
Homeostatic	Zfhx2	0.453901	0.49684	0.6499	0.999999
Homeostatic	D630033O11Rik	0.453812	0.715424	0.649964	0.999999
Homeostatic	Pik3r3	0.45213	0.653613	0.651175	0.999999
Homeostatic	Acvr1b	0.452011	0.492976	0.651261	0.999999
Homeostatic	2010109A12Rik	0.45181	0.681925	0.651406	0.999999
Homeostatic	Slc13a3	0.451691	0.601851	0.651492	0.999999
Homeostatic	Hoga1	0.450239	0.597041	0.652538	0.999999
Homeostatic	Pomt2	0.449918	0.433508	0.65277	0.999999
Homeostatic	Hdac4	0.44956	0.357023	0.653028	0.999999
Homeostatic	Atp2b2	0.446263	0.690083	0.655407	0.999999
Homeostatic	Bahcc1	0.446087	0.627133	0.655535	0.999999
Homeostatic	A630089N07Rik	0.445893	0.466019	0.655675	0.999999
Homeostatic	Proser3	0.445324	0.632118	0.656085	0.999999
Homeostatic	Gm28874	0.44518	0.636292	0.65619	0.999999
Homeostatic	Ttll5	0.443927	0.417708	0.657095	0.999999
Homeostatic	Spin1	0.443856	0.343934	0.657147	0.999999
Homeostatic	ENSMUSG00000121513	0.443767	0.734549	0.657211	0.999999
Homeostatic	Trmt11	0.443424	0.34304	0.657459	0.999999
Homeostatic	Heatr5b	0.442807	0.319422	0.657905	0.999999
Homeostatic	Tg	0.4423	0.981012	0.658272	0.999999
Homeostatic	Sec24d	0.441611	0.433156	0.658771	0.999999
Homeostatic	Actn1	0.44129	0.464985	0.659003	0.999999
Homeostatic	Rfwd3	0.440104	0.35496	0.659862	0.999999
Homeostatic	Slc15a2	0.439363	0.421639	0.660398	0.999999
Homeostatic	Kctd1	0.438892	0.689404	0.66074	0.999999
Homeostatic	Rac3	0.437998	0.499014	0.661388	0.999999
Homeostatic	Slc39a9	0.43704	0.389128	0.662083	0.999999
Homeostatic	Mir17hg	0.436271	0.983421	0.66264	0.999999
Homeostatic	Arhgef25	0.435839	1.19482	0.662953	0.999999
Homeostatic	Ccdc15	0.434949	0.474908	0.6636	0.999999
Homeostatic	Gm30541	0.434193	1.10799	0.664148	0.999999
Homeostatic	BC002059	0.43415	0.293982	0.66418	0.999999
Homeostatic	Catip	0.433394	0.523157	0.664728	0.999999
Homeostatic	Zfp322a	0.433341	0.337766	0.664767	0.999999
Homeostatic	Zfp81	0.433283	0.368363	0.664809	0.999999
Homeostatic	Ptpn14	0.4332	2.27278	0.664869	0.999999
Homeostatic	Zbtb34	0.432767	0.346896	0.665184	0.999999
Homeostatic	Hivep1	0.431902	0.272779	0.665813	0.999999
Homeostatic	Gm17690	0.431045	0.632965	0.666435	0.999999
Homeostatic	Gpm6b	0.43084	0.54821	0.666585	0.999999
Homeostatic	Myl2	0.42784	0.420304	0.668768	0.999999
Homeostatic	Abraxas1	0.427015	0.439884	0.669369	0.999999
Homeostatic	Cul4a	0.426436	0.2871	0.66979	0.999999
Homeostatic	Gm34983	0.424991	1.24049	0.670843	0.999999
Homeostatic	Gm9967	0.424267	0.78954	0.671371	0.999999
Homeostatic	Gclc	0.423148	0.289316	0.672187	0.999999
Homeostatic	Zfp758	0.42267	0.373007	0.672536	0.999999
Homeostatic	Madd	0.422286	0.285136	0.672816	0.999999
Homeostatic	Acrbp	0.421819	0.468132	0.673157	0.999999
Homeostatic	Rad9b	0.420846	0.50243	0.673867	0.999999
Homeostatic	Zfp286	0.420805	0.647095	0.673898	0.999999
Homeostatic	Gm16867	0.414339	0.450011	0.678626	0.999999
Homeostatic	Gm16201	0.413399	0.577985	0.679314	0.999999
Homeostatic	Gm10033	0.413146	0.291895	0.6795	0.999999
Homeostatic	Fam227a	0.412272	0.657576	0.68014	0.999999
Homeostatic	Wrap53	0.411812	0.654261	0.680477	0.999999
Homeostatic	Btbd10	0.411808	0.362554	0.68048	0.999999
Homeostatic	Lrrc75a	0.411674	0.450812	0.680578	0.999999
Homeostatic	Slc14a1	0.409921	0.803842	0.681864	0.999999
Homeostatic	2310058D17Rik	0.408093	0.611831	0.683206	0.999999
Homeostatic	AU015336	0.408036	0.695495	0.683248	0.999999
Homeostatic	Gm43713	0.407913	0.610736	0.683338	0.999999
Homeostatic	Plekha7	0.407823	0.694761	0.683403	0.999999
Homeostatic	Drosha	0.407708	0.356058	0.683488	0.999999
Homeostatic	Zfp40	0.407381	0.360547	0.683728	0.999999
Homeostatic	Arrdc3	0.407217	0.388451	0.683849	0.999999
Homeostatic	Zfp12	0.404398	0.465223	0.68592	0.999999
Homeostatic	Sgtb	0.404305	0.885635	0.685988	0.999999
Homeostatic	Or5m3b	0.403857	0.48732	0.686318	0.999999
Homeostatic	Ccr6	0.403214	1.02133	0.686791	0.999999
Homeostatic	1700029J07Rik	0.403064	0.672009	0.686901	0.999999
Homeostatic	Gm29394	0.401842	0.790107	0.6878	0.999999
Homeostatic	ENSMUSG00000121502	0.401662	0.458352	0.687933	0.999999
Homeostatic	Pnpla6	0.398783	0.514088	0.690053	0.999999
Homeostatic	Zfyve28	0.396957	0.417561	0.691399	0.999999
Homeostatic	Zbtb49	0.396597	0.519829	0.691665	0.999999
Homeostatic	B3galnt2	0.394202	0.394496	0.693432	0.999999
Homeostatic	Pkd2l2	0.391396	0.771309	0.695504	0.999999
Homeostatic	Neo1	0.391185	0.506782	0.69566	0.999999
Homeostatic	Gm49708	0.390539	1.59853	0.696138	0.999999
Homeostatic	Bhlhb9	0.389992	0.416121	0.696543	0.999999
Homeostatic	Ptk2	0.389017	0.481748	0.697263	0.999999
Homeostatic	Mocs1	0.387854	0.490811	0.698124	0.999999
Homeostatic	Caprin2	0.387441	0.716051	0.69843	0.999999
Homeostatic	ENSMUSG00000121479	0.387333	0.660653	0.698509	0.999999
Homeostatic	Pex2	0.386683	0.306212	0.698991	0.999999
Homeostatic	Mus81	0.385043	0.521508	0.700206	0.999999
Homeostatic	Abcd3	0.383142	0.269633	0.701614	0.999999
Homeostatic	Ankrd27	0.381634	0.37945	0.702733	0.999999
Homeostatic	Gm14455	0.381109	0.995967	0.703123	0.999999
Homeostatic	Dynlt1b	0.379412	0.772953	0.704382	0.999999
Homeostatic	4930509H03Rik	0.379167	0.692772	0.704564	0.999999
Homeostatic	Slc25a54	0.37895	2.58	0.704725	0.999999
Homeostatic	Tpk1	0.378633	0.305349	0.704961	0.999999
Homeostatic	Dnajc24	0.378564	0.279762	0.705012	0.999999
Homeostatic	Kng2	0.378077	1.47137	0.705374	0.999999
Homeostatic	Plpp3	0.377178	0.692151	0.706041	0.999999
Homeostatic	Gm42659	0.377056	0.561315	0.706132	0.999999
Homeostatic	Zfp457	0.375986	1.89716	0.706928	0.999999
Homeostatic	Arhgap27os3	0.375354	0.500945	0.707397	0.999999
Homeostatic	Gtf2ird1	0.373895	0.459741	0.708483	0.999999
Homeostatic	Gm32098	0.373747	0.992679	0.708593	0.999999
Homeostatic	Gm16310	0.372086	1.30136	0.709829	0.999999
Homeostatic	Gm15850	0.371811	0.688674	0.710034	0.999999
Homeostatic	Gm56874	0.370372	0.869425	0.711105	0.999999
Homeostatic	Tmco6	0.369798	0.408037	0.711533	0.999999
Homeostatic	Kyat3	0.36848	0.52367	0.712515	0.999999
Homeostatic	Zswim9	0.368243	0.531527	0.712692	0.999999
Homeostatic	Zfp583	0.367918	0.507224	0.712935	0.999999
Homeostatic	Fam220a-1	0.367399	0.902446	0.713321	0.999999
Homeostatic	Catspere2	0.367117	0.353109	0.713531	0.999999
Homeostatic	Pcdhga1	0.367023	0.656606	0.713602	0.999999
Homeostatic	Unkl	0.366195	0.38403	0.71422	0.999999
Homeostatic	Gm47467	0.365993	0.573223	0.71437	0.999999
Homeostatic	Hdhd5	0.364722	0.531325	0.715319	0.999999
Homeostatic	1500015A07Rik	0.364453	0.763215	0.71552	0.999999
Homeostatic	Hykk	0.363748	0.596835	0.716046	0.999999
Homeostatic	Ahdc1	0.363276	0.368282	0.716399	0.999999
Homeostatic	Zfp2	0.363125	0.570552	0.716512	0.999999
Homeostatic	B230217O12Rik	0.36248	0.968155	0.716993	0.999999
Homeostatic	Atg4b	0.361278	0.342573	0.717892	0.999999
Homeostatic	Slc25a47	0.360705	1.44436	0.71832	0.999999
Homeostatic	A430073D23Rik	0.359832	0.461472	0.718973	0.999999
Homeostatic	Zfp53	0.358512	0.453636	0.71996	0.999999
Homeostatic	Gm8108	0.358391	0.835303	0.72005	0.999999
Homeostatic	Eml5	0.357901	0.51907	0.720418	0.999999
Homeostatic	Gm37876	0.356853	1.80048	0.721202	0.999999
Homeostatic	Zfp873	0.355419	0.398711	0.722276	0.999999
Homeostatic	Rasa2	0.355277	0.277734	0.722382	0.999999
[truncated: 32,262 more rows]

## Sheet: Supplementary Table 3
Supplementary Table 3. Genes in gene sets used for activity scoring.
Homeostatic_top50	DAM_top50	Sensome_top50	Inflammatory_Cytokines	IFN_ISG	Neuroprotection	Microglia_Neuron_Interaction	Efferocytosis	GOBP_Pos_Reg_Phagocytosis	Zhang_repair	Zhang_MF2_vs_MF1
10.1016/j.cell.2017.05.018	10.1016/j.cell.2017.05.018	10.1038/nn.3554	manual selection	manual selection	manual selection	manual selection	manual selection	https://amigo.geneontology.org/amigo/term/GO:0050766	https://doi.org/10.1038/s41467-025-58254-y	https://doi.org/10.1038/s41467-025-58254-y
Cspp1	Itgax	P2RY12	Il1b	Stat1	Apoe	C1qa	Axl	FCGR1A	Spp1	Spp1
3110062M04Rik	Mamdc2	TMEM119	Tnf	Irf7	Lpl	C3	Mertk	TREM2	Lgals3	Gpnmb
Nsun6	Cst7	GPR34	Il6	Isg15	Spp1	Clec7a	Tyro3	SFTPD	Igf1	Fabp5
Tgm2	Fam20c	CSF1R	Ccl2	Ifit1	Itgax	Trem2	Itgav	MBL1	Grn	Cd63
Rmnd5b	Ccl4	CD53	Ccl3	Ifit3	Clec7a	Cx3cr1	Itgb3	A0A8I3PDV7	Tgm2	Cd9
Ccl24	Lmbrd2	SIGLECH	Ccl4	Oasl1	Axl	Itgam	Itgb5	LOC485809	Gpnmb	Ctsd
Slco4a1	Egr2	CX3CR1	Ptgs2	Gbp2	Cst7	Apoe	Lrp1	LOC609523	Cd63	C1qc
Ggt5	Csf1	SELPLG	Nos2	Cxcl10	Lgals3	Anxa2		A0A8I3P6W8	Mafb	C1qb
Zfp398	5430435G22Rik	LY86	Tlr2	Rsad2	Tyrobp	Spp1		LOC536097		Syngr1
Mex3b	Ccl3	FCGR3	Tlr4	Usp18	Cd9			FCGR2B		Ctsb
Zfp358	Clec7a	FCER1G	Cd74		Ch25h			SIRPA		Trem2
Tppp	Baiap2l2	DAP12	H2-Ab1		Igf1			LOC112444733		Apoe
Clec4a2	Tmem154	SLCO2B1	H2-Aa		Gpnmb			FCGR2B		Timp2
Ecscr	Lpl	ITGAM	Ciita		Fabp5			LOC100067431		Ms4a7
Il7r	Ank	TGFBR1			Ctsb			A0A8W4FCP5		Pld3
Filip1l	Zfp692	SLC2A5			Ctsd			MBL2		Hexb
Klf2	Cox6a2	P2RY13			Lyz2			CD47		Ctsl
Zfp141	Spp1	IFNGR1			Csf1			LOC100067609		Ptms
Gimap6	Axl	ITGR1			Mmp12			FCGR1A		Hexa
A630033H20Rik	Igf1	ITGB5			Cd68			LOC715954		Cd68
Diexf	Gpnmb	CCR5						A0A8I3PWS3		Olfml3
SCARNA16	Ildr2	CD74						LOC119868972		Grn
Hlf	Fxyd6	EMR1						A0A2I2YJP0		Ftl1
Pdlim5	Psat1	CMTM6						A0A2I2YN14		Uap1l1
Dbp	Il1b	CD68						F6T2L3		Lgmn
Ggta1	St14	TREM2						LOC100559603		Hpgds
Hist1h2be	4632427E13Rik	FCGR2B						FCER1G		Ctsz
Klhl23	Birc5	CD52						A0A8I3S5W6		Tpp1
BC005561	Gpr65	ITGB2						SIRPA
Ppfibp2	Cdca8	GI24						A0A8I3S0A6
Mrpl37	H2-Q7	ENTPD1						SIRPA
Gnb4	Etl4	CD180						FCER1G
Mtss1	Ifit2	CMTM7						TREM2
E230001N04Rik	Capg	LGALS9						MBL2
Ovca2	Lyz2	TGFBR2						FCER1G
Med12l	Apoe	ECSCR						G3RRK1
Rassf1	Slc1a2	TMEM173						G3S7Y7
Sdccag3	Pycrl	TLR2						G3SFV0
Ftsj2	Ifi27l2a	LAG3						FCGR1A
Bend6	Lgi2	LTF						SIRPA
Cep68	Ero1lb	P2RY6						SIRPA
Fam110a	Nceh1	IL10RA						FCGR2A
C1rl	Ch25h	LAIR1						CL43
Cryba4	Got1	GPR183						MBL1
Dcun1d2	Nlrc5	TMEM37						MBL2
Rbm7	H2-D1	CD37						CD47
Crybb1	Enpp1	CD86						MBL
Gp9	S1pr1	SLAMF9						FCGR2
Gbp7	Ell2	TLR7						MBL2
Crim1	mmu-mir-2134-2	CD14						LOC102150150
								TREM2
								SIRPB1
								FCER1G
								LOC102161654
								SCARA3
								vtg2
								GAS6
								fbb-c3_human
								PTPRJ
								STAP1
								RAP1GAP
								FCN2
								PTX3
								CALR
								RAB27A
								C3
								C3
								C3
								CLEC7A
								IL15
								PLA2G5
								PLA2G5
								LYAR
								PTPRC
								APOA1
								IL2RG
								TUB
								CYBA
								SOD1
								C2
								AHSG
								c4bc2a-a_human
								CYBA
								colec-masp1_human
								fcn3-masp1_human
								fcn2-masp1_human
								fcn1-masp1_human
								mbl2-masp1_human
								c4bc2a3b-b_human
								c4bc2a-b_human
								URS0000574A2C_9606
								PTPRJ
								PTPRJ
								LMAN2
								LMAN2
								FCER1G
								FCER1G
								TUB
								URS0000528CBC_9606
								MERTK
								MERTK
								c3b_human
								c3b_human
								SOD1
								CCL2
								colec-masp2_human
								GATA2
								GATA2
								GATA2
								fcn3-masp2_human
								fcn2-masp2_human
								fcn1-masp2_human
								mbl2-masp2_human
								C2
								PLCG2
								FCN2
								CD36
								FCN1
								ABCA7
								ABCA7
								SIRPB1
								AZU1
								IL15RA
								URS00002075FA_9606
								DOCK2
								DOCK2
								CAMK1D
								PTX3
								c4bc2a3b-a_human
								CD300LF
								SPACA3
								FCGR1BP
								CLEC7A
								CLEC7A
								CD47
								CD47
								COLEC11
								COLEC11
								RAP1GAP
								MYO18A
								MYO18A
								Fcgr2a
								Pparg
								Prkaca
								Prkaca
								Hspa8
								Il15ra
								Il15ra
								Rab31
								Rab31
								Rab31
								Cd47
								Cd47
								Cd47
								Cd47
								Cd47
								Camk1d
								Camk1d
								Arap1
								Arap1
								Ptprj
								Ptprj
								Ccl2
								Ccl2
								Sftpa1
								Gata2
								Gata2
								Itga2
								Clec7a
								Clec7a
								Clec7a
								Apoa2
								Apoa2
								Nckap1l
								Nckap1l
								Gnas
								Fcgr2b
								Fcgr2b
								Appl2
								Appl2
								Appl2
								Appl2
								Fcer1g
								Fcer1g
								Lbp
								Mex3b
								Stap1
								Cfb
								Apoa1
								Apoa1
								Apoa1
								LOC100909977
								LOC100909977
								C3
								C3
								C3
								C3
								C3
								C3
								Ahsg
								Ahsg
								Il2rb
								Il2rb
								Il2rb
								Il15
								Il15
								Il15
								Ifng
								Ptprc
								Clec4m
								Clec4m
								Pycard
								Pycard
								Itgb2
								C4a
								Abca7
								Abca7
								Abca7
								Abca7
								Lyar
								Lyar
								Lyar
								Stat3
								Stat3
								Lman2
								Lman2
								Lman2
								Lman2
								Gas6
								Gas6
								Gas6
								Abr
								C4b
								Rab27a
								Rab27a
								Tlr2
								Sod1
								Sod1
								Tulp1
								Tulp1
								Calr
								Calr
								Ptx3
								Dnm2
								Rap1a
								Il2rg
								Il2rg
								Btk
								Pla2g5
								Pla2g5
								Pla2g5
								Pla2g5
								Mbl2
								Mbl2
								Mbl2
								Mbl2
								Mertk
								Mertk
								Mertk
								Fpr2
								Fpr2
								Sftpd
								Sftpd
								Ager
								Ager
								Pla2g5
								Pla2g5
								APPL2
								APPL2
								APPL2
								APPL2
								IL15
								STAT3
								CALR
								CALR
								PYCARD
								PYCARD
								STAP1
								STAP1
								RAB27A
								SIRPA
								IL2RB
								RAB31
								RAB31
								CFP
								FPR2
								PTPRC
								PTPRC
								SIRPG
								NCKAP1L
								NCKAP1L
								FCGR2C
								FCGR2B
								FCGR2B
								IL2RG
								BCR
								MBL2
								MBL2
								MBL2
								TULP1
								ANO6
								IFNG
								F2RL1
								GNAS
								PRKACA
								FCN3
								COLEC10
								COLEC10
								BTK
								LYAR
								LYAR
								ARAP1
								ARAP1
								TREM2
								TREM2
								TREM2
								TREM2
								TREM2
								TREM2
								TREM2
								TREM2
								TREM2
								TREM2
								TREM2
								TREM2
								C4B
								C4B
								GAS6
								GPR18
								CALR
								LMAN2
								LMAN2
								hemo
								myo18a.L
								SLC11A1
								APOA1
								PRL
								MYO18A
								MYO18A
								PLCG2
								C3
								C3
								C3
								FCNB
								MBL
								PYCARD
								MERTK
								PTPRC
								AHSG
								CD36
								RAP1GAP1
								BCR
								CD47
								CD47
								PTX3
								TULP1
								FCERIG
								RAB31
								C2
								AHSG
								FCER1G
								IL15
								IL15
								IL2RB
								APOA1
								IL2RG
								PYCARD
								PTX3
								CYBA
								NCKAP1L
								LMAN2
								LMAN2
								STAT3
								APPL2
								APPL2
								A0A8V0X8L8
								TREM2
								MBL1
								TREM2
								STAT3
								BCR
								CLEC7A
								FCGR1A
								PRKACA
								DOCK2
								PTPRJ
								MERTK
								GAS6
								PLCG2
								RAB27A
								IL2RB
								SOD1
								NCKAP1L
								COLEC11
								APOA2
								APOA2
								Ano6
								Pros1
								Cd300lf
								Cd300lf
								Bcr
								Cyba
								Cyba
								Nod2
								Plcg2
								Myh9
								Slc11a1
								Slc11a1
								Myo18a
								Myo18a
								Myo18a
								Myo18a
								Dock2
								Dock2
								Mbl1
								Mbl1
								Ptk2
								Tub
								Tub
								Tub
								Fcgr1a
								Fcgr1a
								Fcgr1a
								Rap1gap
								Rap1gap
								AABR07006691.1
								AABR07006691.1
								Tub
								Tub
								Gpr18
								F2rl1
								F2rl1
								Colec11
								Sirpa
								Sirpa
								Ptk2
								Gata2
								Gata2
								Gata2
								Gata2
								Gata2
								Gas6
								Gas6
								Gas6
								Pycard
								Cd36
								Cd36
								Cd36
								Gpr18
								Appl2
								Appl2
								Abr
								Abr
								Abca7
								Abca7
								Abca7
								Il2rg
								Il2rg
								Il2rg
								Il2rb
								Il2rb
								Il2rb
								Colec10
								Colec10
								mMFGE8/iso:m1
								Mex3b
								Mex3b
								Mex3b
								Sirpa
								Sirpa
								Slc11a1
								Slc11a1
								Cd209b
								Pros1
								F2rl1
								F2rl1
								Stap1
								Ighg3
								Ighg3
								Ighg3
								Nckap1l
								Gnas
								Bcr
								Bcr
								PYCARD
								Dnm2
								Fcgr3
								Fcgr3
								Fcgr3
								Fcgr3
								Lrp1
								Fcnb
								Fcnb
								C2
								C2
								Ighg1
								Colec10
								Colec10
								Rapgef1
								Trem2
								Trem2
								Trem2
								Trem2
								Trem2
								Trem2
								Trem2
								Trem2
								Trem2
								Trem2
								Trem2
								Mir183
								APOA1
								COLEC10
								LYAR
								IL15
								A0A8V0XQL4
								CYBA
								DOCK2
								prtp
								srp
								PGRP-LE
								Bfc
								Rel
								tim
								CaBP1
								CaBP1
								ndrA
								cshA
								limF
								limF
								myoK
								rpkA
								gefB
								gefB
								rasS
								rasB
								fcsB
								pakB
								pakB
								DDB_G0280527
								rapA
								rab21
								rab21
								DDB_G0285969
								CAMK1D
								CALR
								MBL
								TUB
								FCGR2A
								FCGR1A
								FCGR1A
								CALR
								CD47
								PYCARD
								BCR
								APOA2
								APOA2
								IL2RG
								IL2RG
								SLC11A1
								A0A8I3MSY4
								PLCG2
								GAS6
								AHSG
								C2
								TREM2
								STAP1
								AHSG
								CD47
								CD47
								TULP1
								F2RL1
								CAMK1D
								PTPRJ
								COLEC11
								A0A8I3NEU8
								FCGR1A
								A0A8I3RV66
								FCER1G
								F2RL1
								RAB27A
								IL2RB
								APPL2
								APPL2
								RAP1GAP
								A0A8I3PV90
								APOA1
								MERTK
								PRKACA
								IL15
								CAMK1D
								A0A8I3MZT0
								FPR
								ARAP1
								A0A8I3NQA0
								A0A8I3NQA0
								A0A8I3NQA0
								SLC11A1
								SLC11A1
								COLEC10
								C4A
								C4A
								RAP1A
								ClC-b
								eater
								drpr
								PGRP-SC1a
								CD36
								LMAN2
								LMAN2
								COLEC11
								PTPRC
								LYAR
								APOA1
								DOCK2
								Myh9
								Ifng
								Ighg1
								Ighg1
								Ighg1
								Ighg1
								Ighg1
								Ighg1
								Ighg1
								Ighg2b
								Ighg2b
								Ighg2b
								Ighg2b
								Ighg2a
								Ighg2a
								Ighg2a
								Ighg2a
								Ighg2a
								Ighg2a
								Lrp1
								Colec11
								Fcn2
								Cd47
								Cd47
								Cd47
								Cd47
								Cd47
								Itga2
								Itga2
								Ahsg
								Ahsg
								Ahsg
								Lyar
								Sod1
								Dock2
								Ccr7
								Il15
								Il15
								Il15
								Plcg2
								Plcg2
								Prkaca
								Prkaca
								Cfp
								Rab27a
								Rab27a
								Clec7a
								Clec7a
								Clec7a
								Hspa8
								Hspa8
								Rap1a
								Rap1a
								Ptprc
								Trem2
								Trem2
								Trem2
								Trem2
								Trem2
								Trem2
								Trem2
								Trem2
								Trem2
								Trem2
								Trem2
								Trem2
								Trem2
								Trem2
								Trem2
								Myo18a
								Myo18a
								Myo18a
								Arap1
								Pparg
								Fcer1g
								Fcer1g
								Fcer1g
								Fcer1g
								Fcgr1
								Fcgr1
								Fcgr1
								Fcgr1
								Fcgr1
								Fcgr2
								Fcgr2
								Cyba
								Cyba
								Nod2
								Tlr2
								Apoa2
								Apoa2
								Apoa2
								Apoa1
								Apoa1
								Apoa1
								Ccl2
								Ager
								Ager
								Cd300lf
								Cd300lf
								Tulp1
								Tulp1
								Tulp1
								Sftpa1
								Sftpd
								Sftpd
								Il15ra
								Il15ra
								Il15ra
								Ptx3
								Rapgef1
								Rapgef1
								Ptprj
								Lbp
								Sirpb1a
								Mertk
								Mertk
								Mertk
								Mertk
								Mbl2
								Mbl2
								Mbl2
								Mbl2
								Mbl1
								Mbl1
								APOA1
								tnf
								DB3S
								APOA1
								APOA1
								APOA1
								APOA1
								APOA1
								APOA1
								APOA1
								APOA1
								APOA1
								APOA2
								APOA2
								APOA2
								APOA2
								APOA1
								Camk1d
								Camk1d
								Camk1d
								IL2RB
								FCGR1A
								ITGA2
								Stat3
								Stat3
								Rab31
								Fpr2
								Calr
								C3
								C3
								C3
								C3
								C3
								C3
								C2
								C2
								Btk
								Btk
								APOA2
								fbb-c3b-p_human-1
								fbb-c3b_human-1
								fbb-c3b-p_human
								fbb-c3b_human
								APOA1
								Lman2
								Lman2
								Lman2
								FCER1G
								COLEC10
								CD47
								CD47
								SLC11A1
								MBL2
								COLEC11
								LMAN2
								LMAN2
								ITGB2
								PLCG2
								AZU1
								AZU1
								MERTK
								AHSG
								TREM2
								TREM2
								TREM2
								TREM2
								TREM2
								TREM2
								TULP1
								BCR
								NCKAP1L
								DOCK2
								MYO18A
								MYO18A
								GSONMT00014293001
								GH
								IL15
								TEP1
								TEP1
								dioA3
								prl
								APOA2
								APOA2
								APOA2
								APOA1
								gh
								APOA1
								IL15
								Gh2
								gh
								GSONMT00067920001
								APOA1
								GAS6
								APOA2
								APOA1
								gh
								APOA1
								gh
								APOA1
								APOA1
								IL2RB
								APOA2
								il1b
								IL1B1S
								GAS6
								APOA2
								APOA2
								IL15
								APOA1
								IL15
								RHO1
								LOC112225899
								B2Z9Z3
								LOC106607462
								Q0GKW2
								Q0GKW2
								Q0GKA9
								APOA1
								APOA1
								gh
								prl
								IL15
								gh2
								G1K3W5
								APOAI
								APOA2
								APOA2
								IL15
								APOA2
								Apoa1
								prl
								prl
								IL2RB
								GHA
								GAS6
								GSONMT00054731001
								AHSG
								GAS6
								AHSG
								IL15
								AHSG
								growth hormone
								IL15
								CRFa
								IL15
								APOA2
								APOA2
								IL15
								APOA1
								CaBP1
								gh
								AHSG
								GSONMT00005489001
								prl1
								prl1
								APOA1
								tnfa
								TNF-alpha
								prl2
								GAS6
								gh2
								gh2
								EHI_006810
								J7HAP5
								LOC100136588
								IL15
								gh
								fcer1gl
								CRT
								I79_019650
								APOA1
								APOA1
								APOA1
								prl2
								gh1
								B2CCS2
								gh1
								GSONMT00014436001
								GAS6
								AHSG
								Q91170
								SFTPD
								SFTPD
								C3
								C3
								C3
								C3
								C3
								C3
								CAMK1D
								F2RL1
								Rap1gap
								Rap1gap
								Ano6
								FCGR2A
								SFTPD
								TREM2
								CD47
								stim-1
								vps-34
								vps-34
								abi-1
								abi-1
								mom-5
								mom-5
								mom-5
								mom-5
								mom-5
								mom-5
								mom-5
								gsk-3
								tat-1
								nrf-5
								pat-2
								jph-1
								piki-1
								piki-1
								ced-1
								ced-1
								ced-1
								ced-1
								ced-12
								ced-12
								ced-10
								ced-10
								ced-7
								ced-7
								ced-7
								ced-6
								ced-6
								ced-5
								ced-5
								ced-5
								ced-5
								ced-2
								Cd36
								Cd36
								SFTPD
								FCGR1A
								MBL2
								SIRPA
								FCGR1A
								LOC100739707
								LOC100561381
								F7CIY3
								MBL2
								MBL2
								CL46
								TREM2
								FCGR2A
								LOC458430
								FCGR2A
								FCER1G
								SIRPG
								FCGR2B
								MBL1
								FCGR2B
								SIRPG
								CD47
								SFTPD
								CD47
								LOC100065733
								SFTPD
								FCGR1A
								CD47
								LOC100067519
								LOC100067361
								TREM2
								FCER1G
								CL43
								SFTPD
								LOC100053159
								F7C764
								LOC100736623
								G3RMN5
								SIRPA
								LOC103279638
								H9G9K9
								CD47
								A0A5F5XYI0
								LOC101907929
								MBL1
								A0A5F5XIK4
								A0A5F5XH10
								CD47
								TREM2
								LOC111769970
								LOC110260307
								SIRPA
								A0A3Q2GTX0
								CD47
								LOC100059796
								SFTPD
								CD47
								CD47
								MBL1
								FCGR2B
								CD47
								LOC100015202
								A0A5F8GXQ7
								FCER1G
								LOC100016303
								LOC106782043
								LOC100147417
								SFTPD
								CD47
								MBL1
								MBL2
								MBL2

## Sheet: Supplementary Table 4
Supplementary Table 4. Differentially expressed genes in homeostatic clusters.
Gene	p_val	avg_log2FC	pct.1	pct.2	p_val_adj	Comparison
Cd36	2.16635e-26	5.68462	0.022	0.001	3.57339e-22	Homeostatic_PLX_vs_Vehicle
Tafa1	9.00765e-19	5.23647	0.017	0.001	1.48581e-14	Homeostatic_PLX_vs_Vehicle
Mcub	2.91545e-16	3.27245	0.017	0.001	4.80903e-12	Homeostatic_PLX_vs_Vehicle
ENSMUSG00000121430	6.60074e-10	2.76569	0.014	0.002	1.08879e-05	Homeostatic_PLX_vs_Vehicle
Ngp	5.60302e-23	2.4809	0.035	0.006	9.24219e-19	Homeostatic_PLX_vs_Vehicle
Xlr3b	2.5424e-12	2.47439	0.019	0.003	4.1937e-08	Homeostatic_PLX_vs_Vehicle
Vim	7.26109e-08	2.37624	0.015	0.003	0.00119772	Homeostatic_PLX_vs_Vehicle
Sh3pxd2b	1.24705e-07	2.31468	0.014	0.003	0.00205701	Homeostatic_PLX_vs_Vehicle
Cd44	1.00208e-12	2.26725	0.027	0.007	1.65292e-08	Homeostatic_PLX_vs_Vehicle
Axl	9.87959e-48	2.21455	0.09	0.02	1.62964e-43	Homeostatic_PLX_vs_Vehicle
Oas2	2.08133e-19	2.07196	0.041	0.01	3.43315e-15	Homeostatic_PLX_vs_Vehicle
Cdkn2a	2.26305e-05	2.03784	0.013	0.004	0.373291	Homeostatic_PLX_vs_Vehicle
Tmem229a	2.20373e-06	2.03329	0.014	0.004	0.0363505	Homeostatic_PLX_vs_Vehicle
Wwtr1	3.65322e-07	2.02619	0.017	0.005	0.00602598	Homeostatic_PLX_vs_Vehicle
Alcam	7.76522e-07	2.01309	0.021	0.008	0.0128087	Homeostatic_PLX_vs_Vehicle
Cmpk2	3.71719e-05	1.98582	0.01	0.002	0.613151	Homeostatic_PLX_vs_Vehicle
St8sia1	4.78932e-46	1.97061	0.099	0.025	7.89998e-42	Homeostatic_PLX_vs_Vehicle
Gas7	4.45941e-06	1.95576	0.013	0.004	0.073558	Homeostatic_PLX_vs_Vehicle
Syt6	4.96676e-14	1.87279	0.036	0.011	8.19267e-10	Homeostatic_PLX_vs_Vehicle
C030034L19Rik	5.12474e-10	1.77496	0.02	0.005	8.45327e-06	Homeostatic_PLX_vs_Vehicle
Cybb	1.40328e-12	1.76892	0.032	0.01	2.31471e-08	Homeostatic_PLX_vs_Vehicle
AI504432	6.70901e-11	1.75202	0.029	0.009	1.10665e-06	Homeostatic_PLX_vs_Vehicle
Nes	2.08508e-06	1.74607	0.015	0.005	0.0343934	Homeostatic_PLX_vs_Vehicle
Fxyd5	1.16087e-33	1.74141	0.091	0.029	1.91485e-29	Homeostatic_PLX_vs_Vehicle
Htra3	1.94227e-17	1.6973	0.044	0.013	3.20377e-13	Homeostatic_PLX_vs_Vehicle
Oas1g	1.62463e-06	1.65047	0.017	0.005	0.0267983	Homeostatic_PLX_vs_Vehicle
Pstpip1	1.56779e-06	1.62937	0.021	0.008	0.0258608	Homeostatic_PLX_vs_Vehicle
Ifi206	2.20222e-07	1.62664	0.026	0.011	0.00363255	Homeostatic_PLX_vs_Vehicle
Camp	1.18191e-10	1.62329	0.03	0.01	1.94956e-06	Homeostatic_PLX_vs_Vehicle
Oas1a	1.12938e-25	1.62007	0.076	0.025	1.86292e-21	Homeostatic_PLX_vs_Vehicle
Xylt1	6.44799e-27	1.61421	0.083	0.028	1.0636e-22	Homeostatic_PLX_vs_Vehicle
Oasl2	7.867e-21	1.60235	0.068	0.025	1.29766e-16	Homeostatic_PLX_vs_Vehicle
Eldr	4.92232e-05	1.59811	0.013	0.004	0.811937	Homeostatic_PLX_vs_Vehicle
Retnlg	1.22758e-09	1.58832	0.023	0.007	2.02489e-05	Homeostatic_PLX_vs_Vehicle
Samd9l	1.60963e-14	1.58351	0.048	0.018	2.65509e-10	Homeostatic_PLX_vs_Vehicle
Slfn5	1.03035e-34	1.57355	0.12	0.046	1.69956e-30	Homeostatic_PLX_vs_Vehicle
Ifi213	1.83212e-11	1.54067	0.046	0.019	3.02208e-07	Homeostatic_PLX_vs_Vehicle
Usp18	5.79194e-14	1.53172	0.05	0.02	9.55381e-10	Homeostatic_PLX_vs_Vehicle
Rsad2	2.14677e-05	1.52712	0.018	0.007	0.354109	Homeostatic_PLX_vs_Vehicle
Spock1	0.00212153	1.5148	0.011	0.004	1	Homeostatic_PLX_vs_Vehicle
Ctla2a	0.000464674	1.50951	0.013	0.005	1	Homeostatic_PLX_vs_Vehicle
Igfbp4	9.49954e-45	1.48362	0.145	0.053	1.56695e-40	Homeostatic_PLX_vs_Vehicle
Gm12610	6.10912e-26	1.44972	0.084	0.03	1.0077e-21	Homeostatic_PLX_vs_Vehicle
Ifi27l2a	6.12171e-160	1.43939	0.527	0.25	1.00978e-155	Homeostatic_PLX_vs_Vehicle
S100a4	6.57138e-05	1.42895	0.018	0.007	1	Homeostatic_PLX_vs_Vehicle
Dna2	1.12851e-13	1.41364	0.048	0.018	1.86147e-09	Homeostatic_PLX_vs_Vehicle
Myo5a	9.91862e-70	1.41226	0.248	0.101	1.63608e-65	Homeostatic_PLX_vs_Vehicle
Irf7	3.2671e-09	1.36622	0.04	0.018	5.38909e-05	Homeostatic_PLX_vs_Vehicle
Ifit1	2.42655e-05	1.3655	0.016	0.006	0.40026	Homeostatic_PLX_vs_Vehicle
Rai14	2.88598e-08	1.35816	0.033	0.014	0.000476042	Homeostatic_PLX_vs_Vehicle
Gm5431	3.72261e-17	1.33529	0.069	0.028	6.14045e-13	Homeostatic_PLX_vs_Vehicle
Glipr1	1.2508e-18	1.31467	0.065	0.024	2.06319e-14	Homeostatic_PLX_vs_Vehicle
Ifi211	0.00932175	1.30956	0.011	0.005	1	Homeostatic_PLX_vs_Vehicle
Gm14636	5.65018e-05	1.30868	0.018	0.007	0.931997	Homeostatic_PLX_vs_Vehicle
Myo10	3.57718e-05	1.30437	0.018	0.007	0.590056	Homeostatic_PLX_vs_Vehicle
Atp10a	2.74554e-11	1.28521	0.034	0.012	4.52878e-07	Homeostatic_PLX_vs_Vehicle
Ifi204	2.30415e-50	1.27937	0.219	0.1	3.8007e-46	Homeostatic_PLX_vs_Vehicle
Antxr2	5.68462e-05	1.27269	0.021	0.009	0.937678	Homeostatic_PLX_vs_Vehicle
Gm26797	0.0277621	1.26694	0.01	0.005	1	Homeostatic_PLX_vs_Vehicle
Lrrc8c	9.08668e-06	1.26654	0.019	0.007	0.149885	Homeostatic_PLX_vs_Vehicle
Ifitm3	5.77618e-75	1.2514	0.325	0.153	9.52781e-71	Homeostatic_PLX_vs_Vehicle
Trim59	6.3592e-06	1.24614	0.01	0.002	0.104895	Homeostatic_PLX_vs_Vehicle
Atrnl1	2.06831e-25	1.23522	0.123	0.056	3.41168e-21	Homeostatic_PLX_vs_Vehicle
Shisa7	0.00078829	1.22299	0.013	0.005	1	Homeostatic_PLX_vs_Vehicle
Arhgap10	2.74272e-05	1.21372	0.016	0.006	0.452412	Homeostatic_PLX_vs_Vehicle
Map4k1	0.000916767	1.20403	0.013	0.005	1	Homeostatic_PLX_vs_Vehicle
Ifi207	2.97192e-08	1.19438	0.044	0.022	0.000490218	Homeostatic_PLX_vs_Vehicle
Emp3	4.41258e-35	1.18499	0.151	0.065	7.27855e-31	Homeostatic_PLX_vs_Vehicle
Raet1e	0.000106944	1.17624	0.018	0.008	1	Homeostatic_PLX_vs_Vehicle
Lgals3bp	1.7588e-88	1.16332	0.412	0.219	2.90115e-84	Homeostatic_PLX_vs_Vehicle
Mis18bp1	0.000315425	1.15529	0.014	0.006	1	Homeostatic_PLX_vs_Vehicle
Lpl	3.82345e-21	1.14524	0.103	0.047	6.30678e-17	Homeostatic_PLX_vs_Vehicle
Lcn2	0.00151713	1.14044	0.014	0.006	1	Homeostatic_PLX_vs_Vehicle
Crybg1	0.000757764	1.13726	0.013	0.005	1	Homeostatic_PLX_vs_Vehicle
Gm9968	0.0303738	1.12776	0.01	0.005	1	Homeostatic_PLX_vs_Vehicle
Cenpa	0.0010245	1.12454	0.016	0.007	1	Homeostatic_PLX_vs_Vehicle
Mx1	2.12695e-10	1.10712	0.054	0.025	3.50841e-06	Homeostatic_PLX_vs_Vehicle
Gm39792	0.00911648	1.10173	0.01	0.005	1	Homeostatic_PLX_vs_Vehicle
Ifit3	7.03762e-15	1.1013	0.077	0.036	1.16086e-10	Homeostatic_PLX_vs_Vehicle
Rtp4	9.31343e-22	1.10049	0.116	0.055	1.53625e-17	Homeostatic_PLX_vs_Vehicle
Gm20559	3.72816e-07	1.09261	0.027	0.011	0.0061496	Homeostatic_PLX_vs_Vehicle
Ms4a4c	1.89145e-05	1.08448	0.03	0.015	0.311994	Homeostatic_PLX_vs_Vehicle
Gm15964	4.54655e-06	1.08439	0.034	0.017	0.0749953	Homeostatic_PLX_vs_Vehicle
Uck2	0.00332503	1.08106	0.012	0.005	1	Homeostatic_PLX_vs_Vehicle
Oprm1	5.18321e-06	1.06238	0.032	0.015	0.0854971	Homeostatic_PLX_vs_Vehicle
E2f2	0.000189235	1.0581	0.011	0.004	1	Homeostatic_PLX_vs_Vehicle
Zbp1	0.000856877	1.05207	0.025	0.014	1	Homeostatic_PLX_vs_Vehicle
Clec7a	7.70722e-18	1.04089	0.108	0.054	1.27131e-13	Homeostatic_PLX_vs_Vehicle
Slfn10-ps	0.00256343	1.03615	0.018	0.009	1	Homeostatic_PLX_vs_Vehicle
Clic4	0.000404922	1.02844	0.026	0.015	1	Homeostatic_PLX_vs_Vehicle
St3gal1	0.000267429	1.02118	0.025	0.012	1	Homeostatic_PLX_vs_Vehicle
Slc43a3	0.0120793	1.01242	0.013	0.007	1	Homeostatic_PLX_vs_Vehicle
Xrcc2	0.0638759	1.00596	0.01	0.006	1	Homeostatic_PLX_vs_Vehicle
Radx	3.83592e-05	1.00281	0.026	0.013	0.632736	Homeostatic_PLX_vs_Vehicle
Gm16894	0.000178285	0.998793	0.022	0.011	1	Homeostatic_PLX_vs_Vehicle
Slc7a11	0.00862702	0.995578	0.014	0.007	1	Homeostatic_PLX_vs_Vehicle
Ccdc102a	0.00752057	0.9905	0.02	0.012	1	Homeostatic_PLX_vs_Vehicle
Ankrd37	2.73808e-05	0.983984	0.02	0.009	0.451646	Homeostatic_PLX_vs_Vehicle
Oas1c	0.102845	0.982764	0.011	0.007	1	Homeostatic_PLX_vs_Vehicle
Arhgap15	2.96344e-31	0.979935	0.136	0.06	4.88819e-27	Homeostatic_PLX_vs_Vehicle
Ctse	0.0409789	0.969817	0.013	0.007	1	Homeostatic_PLX_vs_Vehicle
BC147527	0.00339238	0.96029	0.018	0.009	1	Homeostatic_PLX_vs_Vehicle
Oas1b	0.00911901	0.957555	0.013	0.007	1	Homeostatic_PLX_vs_Vehicle
Jmjd7	0.0855373	0.948358	0.011	0.006	1	Homeostatic_PLX_vs_Vehicle
Mturn	0.0108925	0.945078	0.014	0.007	1	Homeostatic_PLX_vs_Vehicle
Gdpd5	0.00810599	0.941861	0.015	0.008	1	Homeostatic_PLX_vs_Vehicle
Cd72	2.80263e-06	0.938133	0.037	0.019	0.0462294	Homeostatic_PLX_vs_Vehicle
Fam241a	0.00115985	0.930155	0.027	0.015	1	Homeostatic_PLX_vs_Vehicle
C130026I21Rik	0.0218279	0.925762	0.015	0.008	1	Homeostatic_PLX_vs_Vehicle
Ifi209	7.43957e-19	0.91867	0.144	0.081	1.22716e-14	Homeostatic_PLX_vs_Vehicle
Sp100	1.28351e-33	0.914551	0.243	0.137	2.11714e-29	Homeostatic_PLX_vs_Vehicle
Trerf1	0.0232984	0.909611	0.013	0.007	1	Homeostatic_PLX_vs_Vehicle
6330403L08Rik	0.0148896	0.90937	0.014	0.008	1	Homeostatic_PLX_vs_Vehicle
Trip6	2.42137e-05	0.909054	0.034	0.018	0.399405	Homeostatic_PLX_vs_Vehicle
Zfas1	5.781e-46	0.908883	0.316	0.179	9.53576e-42	Homeostatic_PLX_vs_Vehicle
Capn10	0.00607131	0.906851	0.02	0.011	1	Homeostatic_PLX_vs_Vehicle
Nlrc5	4.00833e-14	0.901389	0.085	0.043	6.61174e-10	Homeostatic_PLX_vs_Vehicle
Anxa2	0.094849	0.899133	0.011	0.007	1	Homeostatic_PLX_vs_Vehicle
Fat3	8.93543e-115	0.893939	0.691	0.465	1.4739e-110	Homeostatic_PLX_vs_Vehicle
Tfec	0.00757236	0.888889	0.014	0.007	1	Homeostatic_PLX_vs_Vehicle
AB124611	0.00908404	0.885753	0.019	0.011	1	Homeostatic_PLX_vs_Vehicle
Brip1	0.0124971	0.864911	0.01	0.005	1	Homeostatic_PLX_vs_Vehicle
Gk	4.93906e-09	0.863872	0.07	0.039	8.14698e-05	Homeostatic_PLX_vs_Vehicle
Gm4951	5.48e-13	0.857162	0.111	0.065	9.03926e-09	Homeostatic_PLX_vs_Vehicle
4933432I03Rik	0.0158475	0.854072	0.02	0.012	1	Homeostatic_PLX_vs_Vehicle
Gm48066	0.00198276	0.851755	0.014	0.006	1	Homeostatic_PLX_vs_Vehicle
Phldb1	0.124107	0.848818	0.011	0.007	1	Homeostatic_PLX_vs_Vehicle
Fyn	9.77002e-14	0.846682	0.119	0.069	1.61156e-09	Homeostatic_PLX_vs_Vehicle
A330040F15Rik	0.00124531	0.846352	0.029	0.018	1	Homeostatic_PLX_vs_Vehicle
Tob1	0.0492778	0.844969	0.01	0.005	1	Homeostatic_PLX_vs_Vehicle
Diaph3	2.91767e-06	0.844046	0.033	0.016	0.0481269	Homeostatic_PLX_vs_Vehicle
Sdc3	3.25035e-13	0.842838	0.099	0.054	5.36146e-09	Homeostatic_PLX_vs_Vehicle
Cdk1	0.0120895	0.841697	0.016	0.008	1	Homeostatic_PLX_vs_Vehicle
Rps6ka4	0.0918737	0.831094	0.01	0.005	1	Homeostatic_PLX_vs_Vehicle
D17H6S53E	0.0537465	0.825457	0.015	0.01	1	Homeostatic_PLX_vs_Vehicle
F830016B08Rik	4.88787e-05	0.824679	0.031	0.016	0.806254	Homeostatic_PLX_vs_Vehicle
Fasn	0.0388888	0.819984	0.014	0.008	1	Homeostatic_PLX_vs_Vehicle
Phtf1os	0.0829057	0.817601	0.011	0.006	1	Homeostatic_PLX_vs_Vehicle
Rplp0	4.2131e-231	0.813688	0.928	0.792	6.9495e-227	Homeostatic_PLX_vs_Vehicle
Fmr1nb	0.00142976	0.808954	0.015	0.007	1	Homeostatic_PLX_vs_Vehicle
Bcl2a1d	0.000213969	0.802685	0.03	0.016	1	Homeostatic_PLX_vs_Vehicle
Tuba1c	0.0466378	0.791877	0.017	0.011	1	Homeostatic_PLX_vs_Vehicle
Olfm4	0.0424731	0.789613	0.015	0.009	1	Homeostatic_PLX_vs_Vehicle
Spns2	4.3799e-09	0.779365	0.079	0.045	7.22465e-05	Homeostatic_PLX_vs_Vehicle
Atp1a3	0.0179332	0.77929	0.019	0.011	1	Homeostatic_PLX_vs_Vehicle
A430035B10Rik	0.161834	0.776307	0.01	0.006	1	Homeostatic_PLX_vs_Vehicle
Gm55594	0.00494521	0.773416	0.021	0.012	1	Homeostatic_PLX_vs_Vehicle
Pram1	0.0493084	0.771197	0.011	0.006	1	Homeostatic_PLX_vs_Vehicle
Tmem191	1.5418e-05	0.767335	0.027	0.014	0.25432	Homeostatic_PLX_vs_Vehicle
Rps5	1.91518e-263	0.762693	0.968	0.875	3.15908e-259	Homeostatic_PLX_vs_Vehicle
Etl4	0.232792	0.762378	0.012	0.008	1	Homeostatic_PLX_vs_Vehicle
Smim10l2a	3.88387e-06	0.762053	0.044	0.024	0.0640644	Homeostatic_PLX_vs_Vehicle
Itga4	0.026543	0.760255	0.013	0.007	1	Homeostatic_PLX_vs_Vehicle
Palld	0.128787	0.755776	0.013	0.008	1	Homeostatic_PLX_vs_Vehicle
Nup210	0.00716672	0.750341	0.023	0.014	1	Homeostatic_PLX_vs_Vehicle
Pxdc1	2.01821e-06	0.749423	0.043	0.023	0.0332903	Homeostatic_PLX_vs_Vehicle
Akt3	7.56361e-34	0.748931	0.344	0.222	1.24762e-29	Homeostatic_PLX_vs_Vehicle
Gm47601	0.0193421	0.7488	0.019	0.011	1	Homeostatic_PLX_vs_Vehicle
Carhsp1	0.00510042	0.74282	0.019	0.011	1	Homeostatic_PLX_vs_Vehicle
Fgr	0.0241149	0.742063	0.022	0.015	1	Homeostatic_PLX_vs_Vehicle
Tnfsf13b	5.24289e-20	0.740591	0.176	0.103	8.64815e-16	Homeostatic_PLX_vs_Vehicle
Slfn2	8.56156e-32	0.740103	0.278	0.167	1.41223e-27	Homeostatic_PLX_vs_Vehicle
Eif2ak2	8.6311e-38	0.739057	0.384	0.257	1.4237e-33	Homeostatic_PLX_vs_Vehicle
Cnnm4	9.28139e-05	0.737248	0.04	0.023	1	Homeostatic_PLX_vs_Vehicle
Mapk7	0.00128097	0.736496	0.034	0.021	1	Homeostatic_PLX_vs_Vehicle
Gen1	0.0317825	0.735687	0.012	0.006	1	Homeostatic_PLX_vs_Vehicle
Npnt	4.41673e-33	0.730097	0.353	0.234	7.28539e-29	Homeostatic_PLX_vs_Vehicle
Rnf213	1.30122e-28	0.72808	0.34	0.233	2.14637e-24	Homeostatic_PLX_vs_Vehicle
Shtn1	0.014793	0.727808	0.018	0.01	1	Homeostatic_PLX_vs_Vehicle
S100a9	2.49688e-20	0.727576	0.194	0.117	4.1186e-16	Homeostatic_PLX_vs_Vehicle
1700025G04Rik	4.0457e-07	0.727197	0.088	0.057	0.00667338	Homeostatic_PLX_vs_Vehicle
Lmnb1	2.44707e-06	0.726359	0.052	0.03	0.0403644	Homeostatic_PLX_vs_Vehicle
Rap2b	0.000213638	0.724789	0.04	0.024	1	Homeostatic_PLX_vs_Vehicle
Noa1	0.0103806	0.722415	0.021	0.012	1	Homeostatic_PLX_vs_Vehicle
Ifit3b	0.0225335	0.721702	0.015	0.008	1	Homeostatic_PLX_vs_Vehicle
Nab2	0.0110278	0.719327	0.023	0.017	1	Homeostatic_PLX_vs_Vehicle
Fgf2	0.111945	0.715602	0.016	0.011	1	Homeostatic_PLX_vs_Vehicle
Gm26740	1.53529e-45	0.71373	0.439	0.289	2.53246e-41	Homeostatic_PLX_vs_Vehicle
Rack1	6.38339e-160	0.712532	0.892	0.746	1.05294e-155	Homeostatic_PLX_vs_Vehicle
Synj2	6.04632e-05	0.704537	0.047	0.029	0.997341	Homeostatic_PLX_vs_Vehicle
Etohd2	0.173095	0.704506	0.013	0.009	1	Homeostatic_PLX_vs_Vehicle
Pcyox1l	0.00332511	0.702333	0.028	0.017	1	Homeostatic_PLX_vs_Vehicle
Lrrc45	5.98791e-06	0.700201	0.066	0.042	0.0987706	Homeostatic_PLX_vs_Vehicle
Myo19	0.0428222	0.699523	0.02	0.014	1	Homeostatic_PLX_vs_Vehicle
Cd52	9.74994e-110	0.697392	0.8	0.628	1.60825e-105	Homeostatic_PLX_vs_Vehicle
Sash1	0.013496	0.696227	0.029	0.019	1	Homeostatic_PLX_vs_Vehicle
Prdm4	0.024206	0.695616	0.026	0.018	1	Homeostatic_PLX_vs_Vehicle
Bmp1	0.0574735	0.687988	0.016	0.01	1	Homeostatic_PLX_vs_Vehicle
Lin9	3.05667e-10	0.687432	0.116	0.073	5.04198e-06	Homeostatic_PLX_vs_Vehicle
Kif24	0.128782	0.685402	0.014	0.009	1	Homeostatic_PLX_vs_Vehicle
Gm14164	7.16804e-05	0.682774	0.039	0.023	1	Homeostatic_PLX_vs_Vehicle
Iqgap3	0.148363	0.681986	0.013	0.009	1	Homeostatic_PLX_vs_Vehicle
Ell2	5.6449e-12	0.680766	0.127	0.078	9.31126e-08	Homeostatic_PLX_vs_Vehicle
Gm7644	0.0350223	0.679102	0.013	0.008	1	Homeostatic_PLX_vs_Vehicle
Map3k15	0.0225819	0.678372	0.023	0.015	1	Homeostatic_PLX_vs_Vehicle
Bcl2a1a	4.44752e-14	0.676262	0.14	0.085	7.33619e-10	Homeostatic_PLX_vs_Vehicle
Bik	0.0187213	0.676177	0.015	0.008	1	Homeostatic_PLX_vs_Vehicle
Itpkc	0.0215475	0.676173	0.022	0.014	1	Homeostatic_PLX_vs_Vehicle
Haao	2.78557e-05	0.673232	0.039	0.022	0.45948	Homeostatic_PLX_vs_Vehicle
Ifit2	0.00024436	0.672242	0.046	0.029	1	Homeostatic_PLX_vs_Vehicle
Tent4a	6.91949e-06	0.671516	0.046	0.026	0.114137	Homeostatic_PLX_vs_Vehicle
Gm1673	0.148634	0.669852	0.013	0.01	1	Homeostatic_PLX_vs_Vehicle
Gm56655	0.0923478	0.668904	0.012	0.007	1	Homeostatic_PLX_vs_Vehicle
Mycl	0.0989307	0.665286	0.013	0.008	1	Homeostatic_PLX_vs_Vehicle
Zfand4	0.0026598	0.664622	0.017	0.009	1	Homeostatic_PLX_vs_Vehicle
Stat1	8.60993e-36	0.662631	0.436	0.309	1.42021e-31	Homeostatic_PLX_vs_Vehicle
Xaf1	1.72624e-20	0.655558	0.244	0.159	2.84744e-16	Homeostatic_PLX_vs_Vehicle
Tmem17	0.245909	0.649619	0.015	0.012	1	Homeostatic_PLX_vs_Vehicle
Rpl32	3.25071e-253	0.647732	0.991	0.958	5.36204e-249	Homeostatic_PLX_vs_Vehicle
Mmp2	1.31849e-05	0.646777	0.068	0.044	0.217485	Homeostatic_PLX_vs_Vehicle
Foxp4	0.346949	0.6417	0.01	0.007	1	Homeostatic_PLX_vs_Vehicle
4930445E18Rik	0.138367	0.641286	0.011	0.007	1	Homeostatic_PLX_vs_Vehicle
Gm28379	0.201834	0.640604	0.011	0.007	1	Homeostatic_PLX_vs_Vehicle
Isg15	2.89873e-07	0.637718	0.062	0.037	0.00478146	Homeostatic_PLX_vs_Vehicle
Map7d3	0.188696	0.637084	0.016	0.012	1	Homeostatic_PLX_vs_Vehicle
Ezh2	1.91347e-11	0.636637	0.105	0.063	3.15627e-07	Homeostatic_PLX_vs_Vehicle
Epb41l4aos	2.4193e-13	0.635672	0.157	0.1	3.99064e-09	Homeostatic_PLX_vs_Vehicle
Gpr65	0.000265406	0.63557	0.031	0.018	1	Homeostatic_PLX_vs_Vehicle
Gm13814	2.95406e-07	0.635095	0.053	0.03	0.00487273	Homeostatic_PLX_vs_Vehicle
Metrnl	0.367577	0.634375	0.01	0.007	1	Homeostatic_PLX_vs_Vehicle
Rpl19	1.70079e-250	0.6325	0.993	0.958	2.80546e-246	Homeostatic_PLX_vs_Vehicle
Gm28286	1.86764e-06	0.631075	0.081	0.053	0.0308066	Homeostatic_PLX_vs_Vehicle
Rpl18a	2.2314e-260	0.630073	0.993	0.977	3.6807e-256	Homeostatic_PLX_vs_Vehicle
Evi2b	3.23154e-14	0.626377	0.175	0.113	5.33043e-10	Homeostatic_PLX_vs_Vehicle
Armc5	0.0042457	0.625755	0.033	0.021	1	Homeostatic_PLX_vs_Vehicle
Rpsa	9.39155e-151	0.625401	0.929	0.802	1.54914e-146	Homeostatic_PLX_vs_Vehicle
Tagap1	0.164336	0.624346	0.013	0.009	1	Homeostatic_PLX_vs_Vehicle
Gm15478	0.0494856	0.624066	0.014	0.009	1	Homeostatic_PLX_vs_Vehicle
Crnde	0.303036	0.623548	0.014	0.011	1	Homeostatic_PLX_vs_Vehicle
Dohh	0.0246927	0.623318	0.027	0.02	1	Homeostatic_PLX_vs_Vehicle
Dhx58	1.73074e-05	0.622694	0.042	0.024	0.285485	Homeostatic_PLX_vs_Vehicle
Siglecf	0.000620986	0.621953	0.04	0.025	1	Homeostatic_PLX_vs_Vehicle
Capg	0.00241424	0.621677	0.048	0.033	1	Homeostatic_PLX_vs_Vehicle
Tns1	6.17401e-19	0.618216	0.276	0.192	1.0184e-14	Homeostatic_PLX_vs_Vehicle
Ccr1	0.144794	0.617926	0.014	0.009	1	Homeostatic_PLX_vs_Vehicle
Cdkn2c	0.00279278	0.615925	0.031	0.019	1	Homeostatic_PLX_vs_Vehicle
Treml2	1.31139e-06	0.615009	0.069	0.043	0.0216314	Homeostatic_PLX_vs_Vehicle
Gm8066	0.273003	0.614072	0.012	0.008	1	Homeostatic_PLX_vs_Vehicle
Rps19	2.76844e-178	0.611418	0.965	0.899	4.56655e-174	Homeostatic_PLX_vs_Vehicle
Tfrc	0.00233124	0.610395	0.051	0.036	1	Homeostatic_PLX_vs_Vehicle
Nectin2	7.85772e-05	0.61011	0.05	0.031	1	Homeostatic_PLX_vs_Vehicle
Rpl29	1.19885e-159	0.606222	0.944	0.874	1.9775e-155	Homeostatic_PLX_vs_Vehicle
Rpl10a	2.36681e-173	0.604405	0.966	0.898	3.90405e-169	Homeostatic_PLX_vs_Vehicle
Rps7	7.4982e-203	0.603526	0.983	0.949	1.23683e-198	Homeostatic_PLX_vs_Vehicle
Scimp	0.0173571	0.602658	0.028	0.018	1	Homeostatic_PLX_vs_Vehicle
Stat2	1.4005e-08	0.602573	0.124	0.083	0.000231012	Homeostatic_PLX_vs_Vehicle
Uba52	2.18947e-55	0.602386	0.634	0.472	3.61153e-51	Homeostatic_PLX_vs_Vehicle
Pla2g7	0.0993583	0.60189	0.017	0.011	1	Homeostatic_PLX_vs_Vehicle
Diaph1	3.81664e-09	0.600713	0.147	0.101	6.29554e-05	Homeostatic_PLX_vs_Vehicle
Hlx	0.000364441	0.599415	0.039	0.024	1	Homeostatic_PLX_vs_Vehicle
Rpl17	3.04941e-241	0.599407	0.995	0.983	5.03001e-237	Homeostatic_PLX_vs_Vehicle
Gbp8	0.0541137	0.599276	0.025	0.018	1	Homeostatic_PLX_vs_Vehicle
Rcn3	0.0461942	0.598807	0.015	0.009	1	Homeostatic_PLX_vs_Vehicle
Rsf1os1	0.0049852	0.596168	0.029	0.018	1	Homeostatic_PLX_vs_Vehicle
Rps16	3.23189e-225	0.595615	0.992	0.961	5.33101e-221	Homeostatic_PLX_vs_Vehicle
Map3k12	0.0340157	0.594346	0.021	0.014	1	Homeostatic_PLX_vs_Vehicle
Arrdc4	0.00024959	0.593664	0.064	0.044	1	Homeostatic_PLX_vs_Vehicle
Ctla4	1.63878e-05	0.59306	0.081	0.055	0.270316	Homeostatic_PLX_vs_Vehicle
Cela1	0.247424	0.592625	0.014	0.01	1	Homeostatic_PLX_vs_Vehicle
Jazf1	0.00657005	0.591942	0.021	0.012	1	Homeostatic_PLX_vs_Vehicle
Cdkn1a	0.137586	0.590536	0.023	0.017	1	Homeostatic_PLX_vs_Vehicle
Incenp	6.49345e-06	0.589604	0.059	0.037	0.107109	Homeostatic_PLX_vs_Vehicle
Dxo	0.0721134	0.588955	0.021	0.015	1	Homeostatic_PLX_vs_Vehicle
Yrdc	0.0112138	0.586726	0.034	0.023	1	Homeostatic_PLX_vs_Vehicle
Trim25	2.62653e-10	0.586677	0.124	0.08	4.33246e-06	Homeostatic_PLX_vs_Vehicle
Fmn1	1.3373e-14	0.585886	0.219	0.15	2.20587e-10	Homeostatic_PLX_vs_Vehicle
Rps10	1.36979e-206	0.585858	0.99	0.956	2.25947e-202	Homeostatic_PLX_vs_Vehicle
Cdk14	1.91763e-43	0.585294	0.516	0.362	3.16313e-39	Homeostatic_PLX_vs_Vehicle
Pwwp2b	0.272255	0.582904	0.013	0.009	1	Homeostatic_PLX_vs_Vehicle
Rpl12	6.80197e-194	0.582695	0.984	0.942	1.12199e-189	Homeostatic_PLX_vs_Vehicle
Pdlim4	1.02235e-17	0.582604	0.217	0.141	1.68636e-13	Homeostatic_PLX_vs_Vehicle
Shmt2	0.0941981	0.579436	0.018	0.012	1	Homeostatic_PLX_vs_Vehicle
Slc16a3	0.00750882	0.579412	0.03	0.019	1	Homeostatic_PLX_vs_Vehicle
Tmem202	0.0225203	0.577368	0.013	0.007	1	Homeostatic_PLX_vs_Vehicle
Slc39a4	0.0397735	0.575253	0.019	0.012	1	Homeostatic_PLX_vs_Vehicle
Rpl10	2.30434e-223	0.574741	0.993	0.967	3.80101e-219	Homeostatic_PLX_vs_Vehicle
Blvrb	5.7306e-23	0.572156	0.306	0.207	9.45263e-19	Homeostatic_PLX_vs_Vehicle
D17H6S56E-5	1.08002e-12	0.56973	0.199	0.137	1.7815e-08	Homeostatic_PLX_vs_Vehicle
Kif15	0.0882754	0.568646	0.019	0.013	1	Homeostatic_PLX_vs_Vehicle
Ccl5	0.0497287	0.568341	0.048	0.037	1	Homeostatic_PLX_vs_Vehicle
Zdhhc12	0.00721858	0.566528	0.036	0.024	1	Homeostatic_PLX_vs_Vehicle
Arsb	2.86886e-64	0.566528	0.723	0.579	4.73219e-60	Homeostatic_PLX_vs_Vehicle
Trim30b	2.86642e-05	0.566127	0.06	0.038	0.472817	Homeostatic_PLX_vs_Vehicle
H2-Ab1	0.00961926	0.565447	0.028	0.018	1	Homeostatic_PLX_vs_Vehicle
Fam149a	0.00352414	0.565182	0.029	0.018	1	Homeostatic_PLX_vs_Vehicle
Creld1	0.111409	0.563458	0.016	0.011	1	Homeostatic_PLX_vs_Vehicle
Hes6	0.00348513	0.562822	0.036	0.023	1	Homeostatic_PLX_vs_Vehicle
Slc11a1	2.14303e-17	0.562155	0.26	0.178	3.53492e-13	Homeostatic_PLX_vs_Vehicle
Clec1a	0.106947	0.561086	0.011	0.006	1	Homeostatic_PLX_vs_Vehicle
Rpl13	4.43654e-239	0.559015	0.999	0.992	7.31807e-235	Homeostatic_PLX_vs_Vehicle
Reep4	0.103635	0.558885	0.024	0.017	1	Homeostatic_PLX_vs_Vehicle
Rps11	2.42483e-195	0.558564	0.99	0.964	3.99975e-191	Homeostatic_PLX_vs_Vehicle
Fbrs	4.96161e-07	0.557976	0.126	0.089	0.00818418	Homeostatic_PLX_vs_Vehicle
2410006H16Rik	2.03953e-37	0.557592	0.545	0.413	3.3642e-33	Homeostatic_PLX_vs_Vehicle
Mx2	6.34241e-05	0.55615	0.059	0.039	1	Homeostatic_PLX_vs_Vehicle
Rpl13a	1.79503e-201	0.55516	0.993	0.968	2.96091e-197	Homeostatic_PLX_vs_Vehicle
Ell	0.000158379	0.555152	0.061	0.041	1	Homeostatic_PLX_vs_Vehicle
Mov10	8.59497e-05	0.55371	0.075	0.052	1	Homeostatic_PLX_vs_Vehicle
Eif3f	3.00261e-34	0.552968	0.486	0.351	4.95281e-30	Homeostatic_PLX_vs_Vehicle
Dipk2a	3.68592e-07	0.552794	0.086	0.055	0.00607993	Homeostatic_PLX_vs_Vehicle
Plekhh2	2.23244e-06	0.552155	0.075	0.048	0.036824	Homeostatic_PLX_vs_Vehicle
Vcam1	0.0213562	0.551756	0.02	0.012	1	Homeostatic_PLX_vs_Vehicle
Isg20	0.163328	0.551542	0.017	0.014	1	Homeostatic_PLX_vs_Vehicle
F630206G17Rik	0.000348344	0.551449	0.058	0.039	1	Homeostatic_PLX_vs_Vehicle
Gm13562	0.0877955	0.549914	0.01	0.006	1	Homeostatic_PLX_vs_Vehicle
B130055M24Rik	0.0542222	0.547803	0.032	0.024	1	Homeostatic_PLX_vs_Vehicle
Tmem86b	0.0282431	0.547615	0.028	0.019	1	Homeostatic_PLX_vs_Vehicle
Ipcef1	1.89705e-13	0.547479	0.234	0.165	3.12919e-09	Homeostatic_PLX_vs_Vehicle
H2-Q6	0.0189073	0.547045	0.034	0.023	1	Homeostatic_PLX_vs_Vehicle
Zmynd15	0.361483	0.546937	0.012	0.01	1	Homeostatic_PLX_vs_Vehicle
Rps2	2.06346e-93	0.543373	0.884	0.775	3.40368e-89	Homeostatic_PLX_vs_Vehicle
Dffb	0.322009	0.541915	0.012	0.01	1	Homeostatic_PLX_vs_Vehicle
Dtx2	0.00772015	0.539272	0.032	0.021	1	Homeostatic_PLX_vs_Vehicle
Rps4x	1.20696e-158	0.535153	0.98	0.945	1.99087e-154	Homeostatic_PLX_vs_Vehicle
Use1	7.91676e-25	0.534497	0.376	0.267	1.30587e-20	Homeostatic_PLX_vs_Vehicle
Sgtb	0.118749	0.5339	0.014	0.009	1	Homeostatic_PLX_vs_Vehicle
Snhg4	0.0012826	0.533442	0.025	0.014	1	Homeostatic_PLX_vs_Vehicle
Nedd9	0.0975865	0.532052	0.015	0.01	1	Homeostatic_PLX_vs_Vehicle
Gm37168	0.00912606	0.532021	0.044	0.031	1	Homeostatic_PLX_vs_Vehicle
C79798	0.157639	0.531751	0.017	0.012	1	Homeostatic_PLX_vs_Vehicle
Gbp9	0.000395921	0.531427	0.073	0.052	1	Homeostatic_PLX_vs_Vehicle
Rpl39l	0.264817	0.529992	0.013	0.009	1	Homeostatic_PLX_vs_Vehicle
Pus7l	0.0945994	0.529142	0.022	0.016	1	Homeostatic_PLX_vs_Vehicle
Dck	0.0168616	0.529033	0.042	0.031	1	Homeostatic_PLX_vs_Vehicle
Gnptab	4.70283e-09	0.528681	0.139	0.095	7.75733e-05	Homeostatic_PLX_vs_Vehicle
Pvrig	0.19322	0.527685	0.014	0.01	1	Homeostatic_PLX_vs_Vehicle
Rps15	2.40363e-137	0.527173	0.971	0.91	3.96479e-133	Homeostatic_PLX_vs_Vehicle
Gm36874	0.178356	0.526978	0.013	0.009	1	Homeostatic_PLX_vs_Vehicle
Tlr12	0.0172098	0.525953	0.047	0.037	1	Homeostatic_PLX_vs_Vehicle
A830008E24Rik	1.08146e-29	0.52503	0.472	0.347	1.78387e-25	Homeostatic_PLX_vs_Vehicle
Tmem156	0.0215518	0.523886	0.043	0.031	1	Homeostatic_PLX_vs_Vehicle
Gm45894	0.0819575	0.523604	0.013	0.008	1	Homeostatic_PLX_vs_Vehicle
Stag3	0.160838	0.522469	0.02	0.014	1	Homeostatic_PLX_vs_Vehicle
Rpl3	2.54736e-87	0.522372	0.86	0.744	4.20188e-83	Homeostatic_PLX_vs_Vehicle
Rps9	4.21226e-189	0.519965	0.996	0.983	6.94812e-185	Homeostatic_PLX_vs_Vehicle
Rnf128	8.97943e-07	0.519752	0.12	0.084	0.0148116	Homeostatic_PLX_vs_Vehicle
Tnfsf8	0.184821	0.518537	0.02	0.015	1	Homeostatic_PLX_vs_Vehicle
Bard1	0.0628524	0.517816	0.02	0.014	1	Homeostatic_PLX_vs_Vehicle
Kynu	0.0786344	0.516921	0.02	0.013	1	Homeostatic_PLX_vs_Vehicle
Zbed5	0.111682	0.516803	0.019	0.013	1	Homeostatic_PLX_vs_Vehicle
Tap1	0.000316599	0.516291	0.063	0.043	1	Homeostatic_PLX_vs_Vehicle
Cables2	0.0915248	0.515812	0.028	0.021	1	Homeostatic_PLX_vs_Vehicle
H2-Q7	0.0204027	0.515068	0.045	0.033	1	Homeostatic_PLX_vs_Vehicle
Adap1	0.000726402	0.513132	0.061	0.042	1	Homeostatic_PLX_vs_Vehicle
Kdr	0.0861492	0.511224	0.022	0.015	1	Homeostatic_PLX_vs_Vehicle
Rpl18	3.39459e-133	0.509451	0.971	0.917	5.59938e-129	Homeostatic_PLX_vs_Vehicle
Zdhhc16	0.189221	0.509169	0.021	0.015	1	Homeostatic_PLX_vs_Vehicle
Colgalt1	1.22105e-13	0.507609	0.259	0.187	2.01412e-09	Homeostatic_PLX_vs_Vehicle
Rps14	2.33735e-187	0.50759	0.994	0.973	3.85546e-183	Homeostatic_PLX_vs_Vehicle
Tns4	0.0566018	0.507247	0.013	0.008	1	Homeostatic_PLX_vs_Vehicle
Olfml2b	1.49401e-08	0.505718	0.071	0.043	0.000246436	Homeostatic_PLX_vs_Vehicle
Slc35e1	0.00127153	0.505565	0.053	0.036	1	Homeostatic_PLX_vs_Vehicle
Rps6kb2	0.0474861	0.504956	0.035	0.027	1	Homeostatic_PLX_vs_Vehicle
Dapk1	1.586e-09	0.504892	0.189	0.137	2.61611e-05	Homeostatic_PLX_vs_Vehicle
Rpl15	3.0152e-117	0.502518	0.952	0.888	4.97358e-113	Homeostatic_PLX_vs_Vehicle
Smc4	3.6376e-08	0.502292	0.09	0.057	0.000600023	Homeostatic_PLX_vs_Vehicle
L3mbtl3	6.98442e-05	0.502051	0.111	0.082	1	Homeostatic_PLX_vs_Vehicle
Larp1b	0.416515	0.501565	0.011	0.008	1	Homeostatic_PLX_vs_Vehicle
H2-DMb2	0.00295203	0.50143	0.025	0.016	1	Homeostatic_PLX_vs_Vehicle
Sars2	0.414482	0.50085	0.011	0.008	1	Homeostatic_PLX_vs_Vehicle
Man2b1	9.60533e-68	0.500307	0.822	0.703	1.5844e-63	Homeostatic_PLX_vs_Vehicle
Trim32	0.137075	0.499189	0.012	0.008	1	Homeostatic_PLX_vs_Vehicle
Vars2	0.122154	0.497684	0.025	0.019	1	Homeostatic_PLX_vs_Vehicle
Spdl1	0.0203206	0.497413	0.011	0.006	1	Homeostatic_PLX_vs_Vehicle
Ybey	0.114512	0.496154	0.015	0.01	1	Homeostatic_PLX_vs_Vehicle
Leng9	0.254427	0.496029	0.013	0.009	1	Homeostatic_PLX_vs_Vehicle
Ptgr1	0.0273511	0.494485	0.027	0.019	1	Homeostatic_PLX_vs_Vehicle
AW046200	0.154992	0.493212	0.028	0.021	1	Homeostatic_PLX_vs_Vehicle
Tspan33	0.000564941	0.491055	0.078	0.056	1	Homeostatic_PLX_vs_Vehicle
Fgd6	0.16043	0.490727	0.019	0.013	1	Homeostatic_PLX_vs_Vehicle
Zfp954	0.472015	0.490643	0.01	0.008	1	Homeostatic_PLX_vs_Vehicle
Ly6a	0.0158051	0.486182	0.051	0.038	1	Homeostatic_PLX_vs_Vehicle
Gm4285	0.127289	0.486072	0.01	0.006	1	Homeostatic_PLX_vs_Vehicle
Tmem39b	0.00110436	0.485509	0.039	0.025	1	Homeostatic_PLX_vs_Vehicle
Rpl9	1.46004e-123	0.485241	0.963	0.908	2.40833e-119	Homeostatic_PLX_vs_Vehicle
Rpl26	1.46703e-161	0.484308	0.993	0.974	2.41986e-157	Homeostatic_PLX_vs_Vehicle
9030025P20Rik	0.501741	0.483753	0.011	0.009	1	Homeostatic_PLX_vs_Vehicle
Gm16536	0.150613	0.483651	0.023	0.017	1	Homeostatic_PLX_vs_Vehicle
Fbxw17	0.143336	0.483375	0.017	0.012	1	Homeostatic_PLX_vs_Vehicle
Kti12	0.233649	0.483341	0.017	0.012	1	Homeostatic_PLX_vs_Vehicle
Phf11a	0.131225	0.48291	0.014	0.01	1	Homeostatic_PLX_vs_Vehicle
Sardh	0.400201	0.481392	0.011	0.008	1	Homeostatic_PLX_vs_Vehicle
Trim30a	1.71399e-24	0.479395	0.52	0.423	2.82723e-20	Homeostatic_PLX_vs_Vehicle
Rpl7a	4.71879e-74	0.478825	0.871	0.76	7.78365e-70	Homeostatic_PLX_vs_Vehicle
Rps26	2.33725e-117	0.478577	0.979	0.934	3.85529e-113	Homeostatic_PLX_vs_Vehicle
Gm11808	2.02704e-15	0.478562	0.283	0.203	3.34361e-11	Homeostatic_PLX_vs_Vehicle
Rpl5	3.415e-96	0.477608	0.923	0.85	5.63304e-92	Homeostatic_PLX_vs_Vehicle
Rxrb	0.000360539	0.475967	0.067	0.047	1	Homeostatic_PLX_vs_Vehicle
Rtl8b	0.362626	0.474727	0.014	0.011	1	Homeostatic_PLX_vs_Vehicle
1110038B12Rik	3.84426e-10	0.47334	0.197	0.142	6.34111e-06	Homeostatic_PLX_vs_Vehicle
Gm20275	0.0111784	0.473245	0.041	0.029	1	Homeostatic_PLX_vs_Vehicle
Rpl35	9.44304e-79	0.473221	0.896	0.793	1.55763e-74	Homeostatic_PLX_vs_Vehicle
Rps20	9.5632e-137	0.472968	0.985	0.959	1.57745e-132	Homeostatic_PLX_vs_Vehicle
Gas5	1.97972e-40	0.472838	0.675	0.536	3.26556e-36	Homeostatic_PLX_vs_Vehicle
Ptrhd1	3.13951e-07	0.472809	0.131	0.092	0.00517862	Homeostatic_PLX_vs_Vehicle
Gm16740	0.0222688	0.47162	0.025	0.016	1	Homeostatic_PLX_vs_Vehicle
Fau	5.03373e-186	0.471506	0.999	0.995	8.30314e-182	Homeostatic_PLX_vs_Vehicle
Rpl7	3.04147e-84	0.470881	0.918	0.837	5.01691e-80	Homeostatic_PLX_vs_Vehicle
Kcnma1	2.588e-20	0.469977	0.449	0.351	4.26891e-16	Homeostatic_PLX_vs_Vehicle
Msh3	0.000201735	0.469645	0.097	0.071	1	Homeostatic_PLX_vs_Vehicle
Tnfaip3	0.00215092	0.469464	0.066	0.048	1	Homeostatic_PLX_vs_Vehicle
Tmem238	0.433109	0.469426	0.011	0.008	1	Homeostatic_PLX_vs_Vehicle
Il7r	1.27988e-13	0.465872	0.29	0.216	2.11116e-09	Homeostatic_PLX_vs_Vehicle
Ssx2ip	0.00215049	0.465805	0.066	0.048	1	Homeostatic_PLX_vs_Vehicle
Cox7a2l	1.54614e-46	0.46573	0.747	0.621	2.55036e-42	Homeostatic_PLX_vs_Vehicle
Lmf1	0.000209369	0.465308	0.102	0.076	1	Homeostatic_PLX_vs_Vehicle
4930414N06Rik	0.521517	0.464764	0.01	0.008	1	Homeostatic_PLX_vs_Vehicle
Rpl24	1.71337e-86	0.464668	0.941	0.864	2.8262e-82	Homeostatic_PLX_vs_Vehicle
Pgam1	4.68297e-06	0.464154	0.145	0.111	0.0772456	Homeostatic_PLX_vs_Vehicle
Neat1	0.00221506	0.463701	0.058	0.041	1	Homeostatic_PLX_vs_Vehicle
Carmil1	1.61803e-05	0.46239	0.079	0.054	0.266895	Homeostatic_PLX_vs_Vehicle
Zfp395	0.0109052	0.462274	0.059	0.044	1	Homeostatic_PLX_vs_Vehicle
Ncoa7	1.8767e-05	0.462116	0.11	0.079	0.309562	Homeostatic_PLX_vs_Vehicle
mt-Co1	4.277e-92	0.46183	0.95	0.875	7.05492e-88	Homeostatic_PLX_vs_Vehicle
Tpcn2	0.00198511	0.461742	0.042	0.028	1	Homeostatic_PLX_vs_Vehicle
Acap3	0.133229	0.461568	0.015	0.01	1	Homeostatic_PLX_vs_Vehicle
Slfn9	0.002309	0.461073	0.06	0.043	1	Homeostatic_PLX_vs_Vehicle
Camk1d	5.75329e-70	0.460382	0.885	0.805	9.49006e-66	Homeostatic_PLX_vs_Vehicle
Aar2	0.00399618	0.459818	0.043	0.03	1	Homeostatic_PLX_vs_Vehicle
Eef1a1	2.41269e-137	0.457993	0.983	0.95	3.97974e-133	Homeostatic_PLX_vs_Vehicle
Ddx51	0.308936	0.457183	0.018	0.015	1	Homeostatic_PLX_vs_Vehicle
Rps15a	8.42399e-135	0.456835	0.985	0.963	1.38954e-130	Homeostatic_PLX_vs_Vehicle
A530017D24Rik	0.043663	0.456683	0.017	0.011	1	Homeostatic_PLX_vs_Vehicle
Icosl	9.38849e-07	0.456435	0.139	0.101	0.0154863	Homeostatic_PLX_vs_Vehicle
Efna5	0.263696	0.455426	0.015	0.014	1	Homeostatic_PLX_vs_Vehicle
Glcci1	2.50508e-06	0.455419	0.115	0.082	0.0413212	Homeostatic_PLX_vs_Vehicle
Kcnd1	0.000294135	0.454946	0.073	0.052	1	Homeostatic_PLX_vs_Vehicle
Ly9	2.25299e-07	0.454944	0.13	0.092	0.00371631	Homeostatic_PLX_vs_Vehicle
Rps18	4.52628e-108	0.454668	0.966	0.898	7.4661e-104	Homeostatic_PLX_vs_Vehicle
Rgs14	0.0753527	0.452513	0.01	0.006	1	Homeostatic_PLX_vs_Vehicle
Lonrf1	0.006252	0.452376	0.048	0.034	1	Homeostatic_PLX_vs_Vehicle
Fbxo21	0.0191064	0.451981	0.034	0.024	1	Homeostatic_PLX_vs_Vehicle
Gna14	0.32163	0.450207	0.013	0.011	1	Homeostatic_PLX_vs_Vehicle
Rpl28	6.87964e-106	0.449618	0.971	0.922	1.1348e-101	Homeostatic_PLX_vs_Vehicle
Habp4	0.0540216	0.449457	0.03	0.021	1	Homeostatic_PLX_vs_Vehicle
Tbc1d1	2.48041e-08	0.448991	0.167	0.121	0.000409144	Homeostatic_PLX_vs_Vehicle
Lsm11	0.0617356	0.448883	0.018	0.012	1	Homeostatic_PLX_vs_Vehicle
Tmem242	0.000352947	0.447836	0.054	0.036	1	Homeostatic_PLX_vs_Vehicle
Mars2	0.382973	0.447823	0.013	0.009	1	Homeostatic_PLX_vs_Vehicle
Atp8b2	0.00487674	0.447181	0.026	0.016	1	Homeostatic_PLX_vs_Vehicle
Tmem41a	0.0737007	0.446243	0.031	0.023	1	Homeostatic_PLX_vs_Vehicle
Ttl	0.112781	0.446157	0.022	0.016	1	Homeostatic_PLX_vs_Vehicle
Usp31	0.00130101	0.44581	0.065	0.046	1	Homeostatic_PLX_vs_Vehicle
Sh3rf1	0.0310777	0.44579	0.028	0.019	1	Homeostatic_PLX_vs_Vehicle
Fxyd2	0.265359	0.445024	0.012	0.009	1	Homeostatic_PLX_vs_Vehicle
1700085D22Rik	0.00893866	0.444566	0.03	0.02	1	Homeostatic_PLX_vs_Vehicle
Rps27a	1.11018e-131	0.444016	0.99	0.971	1.83124e-127	Homeostatic_PLX_vs_Vehicle
Rps13	2.47822e-110	0.443659	0.981	0.938	4.08783e-106	Homeostatic_PLX_vs_Vehicle
Smyd1	0.177328	0.443587	0.01	0.006	1	Homeostatic_PLX_vs_Vehicle
Pex26	0.298759	0.442836	0.014	0.01	1	Homeostatic_PLX_vs_Vehicle
Pdia5	0.00190698	0.442829	0.083	0.063	1	Homeostatic_PLX_vs_Vehicle
Bcl3	0.386864	0.442449	0.01	0.007	1	Homeostatic_PLX_vs_Vehicle
E4f1	0.00825101	0.440691	0.061	0.045	1	Homeostatic_PLX_vs_Vehicle
Armcx2	0.245132	0.440473	0.015	0.013	1	Homeostatic_PLX_vs_Vehicle
Pcx	0.0907775	0.440219	0.018	0.012	1	Homeostatic_PLX_vs_Vehicle
Sass6	1.16658e-06	0.439229	0.149	0.11	0.0192427	Homeostatic_PLX_vs_Vehicle
Rpl11	2.28901e-118	0.438021	0.984	0.956	3.77572e-114	Homeostatic_PLX_vs_Vehicle
Rpl27a	3.66519e-133	0.437994	0.994	0.969	6.04573e-129	Homeostatic_PLX_vs_Vehicle
Mrpl30	8.15612e-09	0.435019	0.218	0.165	0.000134535	Homeostatic_PLX_vs_Vehicle
Niban1	5.14664e-11	0.43478	0.216	0.156	8.48938e-07	Homeostatic_PLX_vs_Vehicle
Trim7	0.483051	0.434501	0.015	0.012	1	Homeostatic_PLX_vs_Vehicle
Cbx6	0.0541655	0.433609	0.019	0.013	1	Homeostatic_PLX_vs_Vehicle
Adar	1.19522e-10	0.433337	0.154	0.106	1.97152e-06	Homeostatic_PLX_vs_Vehicle
Igf1	0.0268011	0.433245	0.021	0.014	1	Homeostatic_PLX_vs_Vehicle
Gm42917	0.0990732	0.432634	0.018	0.013	1	Homeostatic_PLX_vs_Vehicle
Gm41611	0.38915	0.432309	0.018	0.014	1	Homeostatic_PLX_vs_Vehicle
Dpy19l1	4.23601e-14	0.432234	0.272	0.197	6.9873e-10	Homeostatic_PLX_vs_Vehicle
Eef1b2	5.13045e-75	0.4321	0.924	0.836	8.46267e-71	Homeostatic_PLX_vs_Vehicle
Rpl8	1.55834e-80	0.43177	0.93	0.854	2.57049e-76	Homeostatic_PLX_vs_Vehicle
Rpl6	3.13598e-89	0.431562	0.959	0.896	5.1728e-85	Homeostatic_PLX_vs_Vehicle
Irf9	7.80654e-10	0.430715	0.244	0.184	1.28769e-05	Homeostatic_PLX_vs_Vehicle
Mier2	0.0700977	0.430136	0.042	0.032	1	Homeostatic_PLX_vs_Vehicle
Rps8	1.09265e-119	0.430066	0.991	0.982	1.80233e-115	Homeostatic_PLX_vs_Vehicle
Nfkb2	0.0541468	0.42937	0.031	0.022	1	Homeostatic_PLX_vs_Vehicle
Gm43848	0.625053	0.428987	0.01	0.008	1	Homeostatic_PLX_vs_Vehicle
Zfp467	9.53309e-09	0.42898	0.206	0.154	0.000157248	Homeostatic_PLX_vs_Vehicle
S100a8	1.14124e-05	0.428814	0.126	0.093	0.188248	Homeostatic_PLX_vs_Vehicle
Pofut2	0.0274056	0.427356	0.057	0.044	1	Homeostatic_PLX_vs_Vehicle
Stxbp2	0.000333807	0.426993	0.071	0.051	1	Homeostatic_PLX_vs_Vehicle
Pam	0.294532	0.426401	0.019	0.015	1	Homeostatic_PLX_vs_Vehicle
Nmb	0.196026	0.425858	0.012	0.008	1	Homeostatic_PLX_vs_Vehicle
Rap1gap2	1.38177e-06	0.425426	0.142	0.104	0.0227923	Homeostatic_PLX_vs_Vehicle
Pgm1	0.00287797	0.424429	0.075	0.056	1	Homeostatic_PLX_vs_Vehicle
B430306N03Rik	0.22234	0.424294	0.026	0.02	1	Homeostatic_PLX_vs_Vehicle
Slc22a21	0.178896	0.423399	0.029	0.023	1	Homeostatic_PLX_vs_Vehicle
Ccnyl1	0.0129467	0.422545	0.056	0.042	1	Homeostatic_PLX_vs_Vehicle
Gm48765	0.161943	0.422504	0.016	0.011	1	Homeostatic_PLX_vs_Vehicle
Slc31a1	0.000535187	0.422367	0.085	0.062	1	Homeostatic_PLX_vs_Vehicle
Adk	0.00834702	0.422367	0.091	0.072	1	Homeostatic_PLX_vs_Vehicle
Gm56935	0.561237	0.422297	0.01	0.008	1	Homeostatic_PLX_vs_Vehicle
Mef2b	0.175559	0.421793	0.024	0.018	1	Homeostatic_PLX_vs_Vehicle
Hacd4	4.55823e-18	0.421769	0.316	0.228	7.5188e-14	Homeostatic_PLX_vs_Vehicle
Cxcl16	1.90179e-05	0.421752	0.136	0.102	0.3137	Homeostatic_PLX_vs_Vehicle
Man2a1	1.62874e-09	0.421657	0.223	0.166	2.68661e-05	Homeostatic_PLX_vs_Vehicle
Fgl2	0.00918282	0.42163	0.051	0.037	1	Homeostatic_PLX_vs_Vehicle
Gm10076	2.71992e-26	0.421503	0.573	0.455	4.48652e-22	Homeostatic_PLX_vs_Vehicle
Bst2	5.60612e-18	0.421273	0.439	0.343	9.24729e-14	Homeostatic_PLX_vs_Vehicle
Sacs	0.000947012	0.420821	0.027	0.017	1	Homeostatic_PLX_vs_Vehicle
Slc35c1	0.243833	0.419008	0.02	0.015	1	Homeostatic_PLX_vs_Vehicle
R74862	1.84703e-06	0.418832	0.086	0.058	0.0304668	Homeostatic_PLX_vs_Vehicle
Gm31728	0.321792	0.418822	0.01	0.007	1	Homeostatic_PLX_vs_Vehicle
Snhg5	0.0457392	0.418052	0.049	0.037	1	Homeostatic_PLX_vs_Vehicle
6530409C15Rik	0.521193	0.417557	0.011	0.008	1	Homeostatic_PLX_vs_Vehicle
Ttr	0.0902238	0.417157	0.014	0.009	1	Homeostatic_PLX_vs_Vehicle
Limd1	0.00402509	0.417142	0.05	0.036	1	Homeostatic_PLX_vs_Vehicle
Fbxl6	0.156647	0.41599	0.035	0.028	1	Homeostatic_PLX_vs_Vehicle
Tcea2	0.202598	0.415922	0.019	0.014	1	Homeostatic_PLX_vs_Vehicle
Mad2l1bp	0.0808666	0.415085	0.018	0.012	1	Homeostatic_PLX_vs_Vehicle
4921511C10Rik	0.477337	0.414995	0.011	0.01	1	Homeostatic_PLX_vs_Vehicle
Gm47644	0.306142	0.414981	0.017	0.014	1	Homeostatic_PLX_vs_Vehicle
Kptn	0.179388	0.414928	0.017	0.012	1	Homeostatic_PLX_vs_Vehicle
Rpl23	3.15375e-121	0.414867	0.992	0.978	5.20211e-117	Homeostatic_PLX_vs_Vehicle
Slc30a1	1.1002e-06	0.414293	0.069	0.045	0.0181477	Homeostatic_PLX_vs_Vehicle
Plbd2	0.00116393	0.414123	0.084	0.063	1	Homeostatic_PLX_vs_Vehicle
Rbms1	1.91492e-06	0.414015	0.183	0.14	0.0315865	Homeostatic_PLX_vs_Vehicle
Pip5k1c	3.31615e-07	0.413845	0.143	0.103	0.00546999	Homeostatic_PLX_vs_Vehicle
Telo2	0.103492	0.412964	0.023	0.017	1	Homeostatic_PLX_vs_Vehicle
Spint1	4.87571e-09	0.412545	0.201	0.148	8.04249e-05	Homeostatic_PLX_vs_Vehicle
Rpl9-ps6	5.68694e-08	0.412356	0.17	0.125	0.00093806	Homeostatic_PLX_vs_Vehicle
Rpl23a	4.69236e-62	0.411732	0.9	0.811	7.74005e-58	Homeostatic_PLX_vs_Vehicle
Hdac9	6.47155e-23	0.411694	0.656	0.566	1.06748e-18	Homeostatic_PLX_vs_Vehicle
Trim30c	0.00454371	0.411262	0.065	0.048	1	Homeostatic_PLX_vs_Vehicle
Hyls1	0.450226	0.41125	0.021	0.018	1	Homeostatic_PLX_vs_Vehicle
Gga2	0.00287199	0.410925	0.041	0.028	1	Homeostatic_PLX_vs_Vehicle
Zfp518b	0.273232	0.410669	0.016	0.014	1	Homeostatic_PLX_vs_Vehicle
Rexo5	0.0197875	0.409253	0.037	0.026	1	Homeostatic_PLX_vs_Vehicle
Aldh16a1	0.00238386	0.409248	0.073	0.054	1	Homeostatic_PLX_vs_Vehicle
Ube2o	0.0928112	0.409201	0.041	0.032	1	Homeostatic_PLX_vs_Vehicle
Zc3h12a	0.0152874	0.408856	0.042	0.03	1	Homeostatic_PLX_vs_Vehicle
Rps6	1.91812e-70	0.408849	0.932	0.859	3.16393e-66	Homeostatic_PLX_vs_Vehicle
Pdp1	0.625112	0.408568	0.012	0.011	1	Homeostatic_PLX_vs_Vehicle
Sema4d	7.08443e-19	0.408471	0.478	0.38	1.16858e-14	Homeostatic_PLX_vs_Vehicle
Fcgr4	0.000264736	0.407245	0.079	0.056	1	Homeostatic_PLX_vs_Vehicle
Src	0.00372337	0.40709	0.074	0.055	1	Homeostatic_PLX_vs_Vehicle
Hras	0.0216528	0.406191	0.068	0.053	1	Homeostatic_PLX_vs_Vehicle
Cdc14a	2.31029e-09	0.405997	0.188	0.137	3.81082e-05	Homeostatic_PLX_vs_Vehicle
1600014C10Rik	0.00479473	0.405911	0.087	0.067	1	Homeostatic_PLX_vs_Vehicle
E130308A19Rik	0.00052203	0.405595	0.124	0.097	1	Homeostatic_PLX_vs_Vehicle
Coq4	0.103399	0.40543	0.025	0.018	1	Homeostatic_PLX_vs_Vehicle
Pvt1	8.91845e-19	0.404801	0.442	0.342	1.4711e-14	Homeostatic_PLX_vs_Vehicle
Xlr4b	0.219071	0.404646	0.016	0.012	1	Homeostatic_PLX_vs_Vehicle
Coa7	0.0985418	0.404367	0.017	0.011	1	Homeostatic_PLX_vs_Vehicle
Il6	0.00844178	0.404063	0.028	0.018	1	Homeostatic_PLX_vs_Vehicle
Tbc1d8	1.23915e-10	0.401706	0.21	0.153	2.04398e-06	Homeostatic_PLX_vs_Vehicle
Sart3	0.000316063	0.40162	0.089	0.065	1	Homeostatic_PLX_vs_Vehicle
Tpm4	4.34981e-05	0.399511	0.144	0.111	0.717501	Homeostatic_PLX_vs_Vehicle
Tspan32	0.0321092	0.399392	0.036	0.027	1	Homeostatic_PLX_vs_Vehicle
Nudt4	3.09511e-06	0.399383	0.187	0.145	0.0510538	Homeostatic_PLX_vs_Vehicle
Cd300lf	0.471109	0.399268	0.013	0.01	1	Homeostatic_PLX_vs_Vehicle
Zfp956	0.281856	0.398947	0.022	0.02	1	Homeostatic_PLX_vs_Vehicle
Rec114	0.318878	0.398474	0.012	0.009	1	Homeostatic_PLX_vs_Vehicle
Ifih1	4.99746e-06	0.398408	0.175	0.135	0.0824332	Homeostatic_PLX_vs_Vehicle
Gm37229	0.30142	0.397659	0.012	0.009	1	Homeostatic_PLX_vs_Vehicle
Phkg1	0.274259	0.397659	0.014	0.01	1	Homeostatic_PLX_vs_Vehicle
Elac2	0.0584179	0.397487	0.044	0.034	1	Homeostatic_PLX_vs_Vehicle
Dyrk4	0.00581844	0.397458	0.073	0.055	1	Homeostatic_PLX_vs_Vehicle
B3galt4	0.285981	0.396379	0.013	0.01	1	Homeostatic_PLX_vs_Vehicle
Gm20404	0.541649	0.396361	0.01	0.007	1	Homeostatic_PLX_vs_Vehicle
Usp28	0.000217284	0.396332	0.086	0.062	1	Homeostatic_PLX_vs_Vehicle
Gm46563	0.0330002	0.396156	0.058	0.045	1	Homeostatic_PLX_vs_Vehicle
Zfp59	0.2285	0.395849	0.03	0.025	1	Homeostatic_PLX_vs_Vehicle
Tctn1	0.163019	0.395739	0.021	0.016	1	Homeostatic_PLX_vs_Vehicle
Elovl5	0.0141236	0.395662	0.067	0.052	1	Homeostatic_PLX_vs_Vehicle
Itgax	0.130721	0.395515	0.039	0.031	1	Homeostatic_PLX_vs_Vehicle
St14	0.207748	0.395494	0.026	0.022	1	Homeostatic_PLX_vs_Vehicle
H6pd	0.0228822	0.395442	0.052	0.04	1	Homeostatic_PLX_vs_Vehicle
Uqcrh	4.85917e-30	0.395426	0.673	0.557	8.01519e-26	Homeostatic_PLX_vs_Vehicle
Haus4	0.000381925	0.394993	0.035	0.023	1	Homeostatic_PLX_vs_Vehicle
Mettl22	0.283863	0.394977	0.026	0.02	1	Homeostatic_PLX_vs_Vehicle
Ankrd28	4.92325e-05	0.394887	0.086	0.061	0.81209	Homeostatic_PLX_vs_Vehicle
Ulbp1	0.0109951	0.394623	0.034	0.024	1	Homeostatic_PLX_vs_Vehicle
Polr1c	0.0473993	0.394586	0.047	0.036	1	Homeostatic_PLX_vs_Vehicle
Eef2	3.71026e-20	0.393494	0.533	0.438	6.12007e-16	Homeostatic_PLX_vs_Vehicle
H2-T22	0.0110017	0.392877	0.07	0.054	1	Homeostatic_PLX_vs_Vehicle
Epb41l3	7.30582e-08	0.391824	0.206	0.157	0.00120509	Homeostatic_PLX_vs_Vehicle
Plk4	0.407818	0.391107	0.015	0.012	1	Homeostatic_PLX_vs_Vehicle
Mthfsd	0.173643	0.390588	0.032	0.026	1	Homeostatic_PLX_vs_Vehicle
Bri3bp	0.00589074	0.39013	0.067	0.05	1	Homeostatic_PLX_vs_Vehicle
Rwdd2b	0.0313627	0.390104	0.013	0.008	1	Homeostatic_PLX_vs_Vehicle
Hspb11	0.000689644	0.390093	0.066	0.047	1	Homeostatic_PLX_vs_Vehicle
Gm14410	0.233628	0.389982	0.032	0.026	1	Homeostatic_PLX_vs_Vehicle
Rhbdd3	0.290176	0.389845	0.022	0.019	1	Homeostatic_PLX_vs_Vehicle
Plppr4	0.0165469	0.389681	0.018	0.011	1	Homeostatic_PLX_vs_Vehicle
Ccdc88a	5.9918e-13	0.389118	0.336	0.259	9.88348e-09	Homeostatic_PLX_vs_Vehicle
Mthfr	0.000109452	0.388699	0.059	0.04	1	Homeostatic_PLX_vs_Vehicle
Phf1	0.0951176	0.387821	0.036	0.028	1	Homeostatic_PLX_vs_Vehicle
Rhot2	0.0258984	0.387722	0.027	0.018	1	Homeostatic_PLX_vs_Vehicle
Cers4	0.329767	0.387696	0.012	0.009	1	Homeostatic_PLX_vs_Vehicle
Naaa	0.00249612	0.387224	0.074	0.055	1	Homeostatic_PLX_vs_Vehicle
Mindy4	0.30378	0.386281	0.017	0.013	1	Homeostatic_PLX_vs_Vehicle
Usp35	2.2986e-06	0.38589	0.148	0.11	0.0379154	Homeostatic_PLX_vs_Vehicle
Gm38115	0.619227	0.385252	0.013	0.011	1	Homeostatic_PLX_vs_Vehicle
Ddx60	5.55855e-07	0.385174	0.202	0.156	0.00916882	Homeostatic_PLX_vs_Vehicle
Aspscr1	0.0509756	0.385107	0.046	0.035	1	Homeostatic_PLX_vs_Vehicle
Tbc1d25	0.470457	0.384927	0.015	0.012	1	Homeostatic_PLX_vs_Vehicle
Trip10	0.355378	0.384706	0.013	0.012	1	Homeostatic_PLX_vs_Vehicle
Haspin	0.017359	0.384657	0.032	0.023	1	Homeostatic_PLX_vs_Vehicle
Ccdc163	0.0651295	0.384116	0.038	0.028	1	Homeostatic_PLX_vs_Vehicle
Chst1	0.00879141	0.383778	0.045	0.032	1	Homeostatic_PLX_vs_Vehicle
Hmgn3	0.262667	0.382855	0.034	0.027	1	Homeostatic_PLX_vs_Vehicle
Coro7	2.02879e-07	0.382749	0.144	0.104	0.00334648	Homeostatic_PLX_vs_Vehicle
Btbd10	0.000156359	0.382715	0.116	0.087	1	Homeostatic_PLX_vs_Vehicle
Chst12	8.14718e-05	0.38252	0.071	0.049	1	Homeostatic_PLX_vs_Vehicle
D130062J10Rik	0.0537035	0.382452	0.018	0.012	1	Homeostatic_PLX_vs_Vehicle
Txnl4b	0.439548	0.382417	0.013	0.01	1	Homeostatic_PLX_vs_Vehicle
Slc25a38	0.0340123	0.382237	0.029	0.021	1	Homeostatic_PLX_vs_Vehicle
Eif4e3	2.72017e-05	0.382015	0.143	0.109	0.448693	Homeostatic_PLX_vs_Vehicle
Dhrs11	0.311287	0.382004	0.02	0.015	1	Homeostatic_PLX_vs_Vehicle
Ercc2	0.223802	0.381658	0.022	0.017	1	Homeostatic_PLX_vs_Vehicle
Relb	9.37717e-05	0.381608	0.108	0.08	1	Homeostatic_PLX_vs_Vehicle
Tmem183a	0.000203494	0.381003	0.102	0.076	1	Homeostatic_PLX_vs_Vehicle
Ctu2	0.225158	0.379953	0.014	0.01	1	Homeostatic_PLX_vs_Vehicle
Ctdspl	1.31929e-05	0.379849	0.053	0.034	0.217617	Homeostatic_PLX_vs_Vehicle
Tmsb10	3.4829e-17	0.378925	0.478	0.381	5.74505e-13	Homeostatic_PLX_vs_Vehicle
Rps12	1.21685e-116	0.378863	0.995	0.984	2.00719e-112	Homeostatic_PLX_vs_Vehicle
Dnmt3b	0.100173	0.378638	0.021	0.015	1	Homeostatic_PLX_vs_Vehicle
Phf11b	0.00041206	0.378015	0.099	0.075	1	Homeostatic_PLX_vs_Vehicle
Gpr137c	0.321259	0.377809	0.016	0.013	1	Homeostatic_PLX_vs_Vehicle
Sphk2	0.224792	0.37778	0.026	0.02	1	Homeostatic_PLX_vs_Vehicle
Gm48027	0.447635	0.377647	0.016	0.014	1	Homeostatic_PLX_vs_Vehicle
Plk3	0.0223278	0.377017	0.046	0.034	1	Homeostatic_PLX_vs_Vehicle
Nr1d2	0.00013057	0.376603	0.129	0.099	1	Homeostatic_PLX_vs_Vehicle
Lmbr1l	0.0193037	0.37597	0.045	0.033	1	Homeostatic_PLX_vs_Vehicle
Tarsl2	0.257474	0.375207	0.014	0.01	1	Homeostatic_PLX_vs_Vehicle
Zfp128	0.158945	0.374987	0.017	0.012	1	Homeostatic_PLX_vs_Vehicle
Lman2l	5.09507e-06	0.37424	0.15	0.113	0.0840432	Homeostatic_PLX_vs_Vehicle
Gm11713	0.452201	0.373546	0.015	0.011	1	Homeostatic_PLX_vs_Vehicle
Med16	0.368516	0.373194	0.018	0.015	1	Homeostatic_PLX_vs_Vehicle
Cxxc1	0.0766845	0.372465	0.047	0.037	1	Homeostatic_PLX_vs_Vehicle
Irgm1	0.00195964	0.371642	0.092	0.07	1	Homeostatic_PLX_vs_Vehicle
Ppm1f	0.0117219	0.371526	0.075	0.058	1	Homeostatic_PLX_vs_Vehicle
Shc1	0.0452342	0.371377	0.057	0.044	1	Homeostatic_PLX_vs_Vehicle
Pfkm	0.576788	0.371173	0.011	0.008	1	Homeostatic_PLX_vs_Vehicle
Ift122	0.253521	0.370536	0.024	0.018	1	Homeostatic_PLX_vs_Vehicle
Cd27	0.202174	0.370417	0.011	0.007	1	Homeostatic_PLX_vs_Vehicle
Wrap73	0.354758	0.370256	0.023	0.019	1	Homeostatic_PLX_vs_Vehicle
Lrmda	1.31766e-51	0.369382	0.952	0.911	2.17348e-47	Homeostatic_PLX_vs_Vehicle
Pfkl	6.04344e-06	0.369221	0.077	0.053	0.0996865	Homeostatic_PLX_vs_Vehicle
Afap1	0.217348	0.368888	0.033	0.03	1	Homeostatic_PLX_vs_Vehicle
Nubp1	0.0025803	0.36702	0.101	0.079	1	Homeostatic_PLX_vs_Vehicle
Gm26749	0.147698	0.366871	0.013	0.009	1	Homeostatic_PLX_vs_Vehicle
Cutc	0.24972	0.366478	0.023	0.018	1	Homeostatic_PLX_vs_Vehicle
Parp9	1.18192e-08	0.366426	0.245	0.189	0.000194958	Homeostatic_PLX_vs_Vehicle
Khsrp	0.000250629	0.36631	0.111	0.084	1	Homeostatic_PLX_vs_Vehicle
Col27a1	5.9152e-17	0.366207	0.459	0.365	9.75712e-13	Homeostatic_PLX_vs_Vehicle
Kics2	0.389494	0.366069	0.011	0.01	1	Homeostatic_PLX_vs_Vehicle
Rps3a1	6.41378e-86	0.36542	0.986	0.954	1.05795e-81	Homeostatic_PLX_vs_Vehicle
Apaf1	0.000173239	0.364636	0.142	0.111	1	Homeostatic_PLX_vs_Vehicle
Hectd3	0.281879	0.364328	0.037	0.032	1	Homeostatic_PLX_vs_Vehicle
Isg20l2	0.0416639	0.36432	0.061	0.049	1	Homeostatic_PLX_vs_Vehicle
Palb2	0.0819503	0.364302	0.032	0.024	1	Homeostatic_PLX_vs_Vehicle
Cox4i1	1.31569e-41	0.363921	0.849	0.756	2.17024e-37	Homeostatic_PLX_vs_Vehicle
Slc39a6	2.47804e-05	0.363726	0.076	0.053	0.408752	Homeostatic_PLX_vs_Vehicle
Arhgef7	6.44554e-06	0.363017	0.153	0.116	0.106319	Homeostatic_PLX_vs_Vehicle
Stim2	5.68188e-05	0.362868	0.155	0.121	0.937226	Homeostatic_PLX_vs_Vehicle
Map3k9	0.0449402	0.361917	0.06	0.047	1	Homeostatic_PLX_vs_Vehicle
Trim30d	4.59338e-11	0.361566	0.377	0.305	7.57678e-07	Homeostatic_PLX_vs_Vehicle
Gm17160	0.603471	0.361194	0.011	0.009	1	Homeostatic_PLX_vs_Vehicle
6230400D17Rik	0.665876	0.36104	0.015	0.013	1	Homeostatic_PLX_vs_Vehicle
Mpst	0.0147068	0.360762	0.021	0.014	1	Homeostatic_PLX_vs_Vehicle
Gm17066	0.368559	0.360306	0.016	0.012	1	Homeostatic_PLX_vs_Vehicle
Slc25a22	0.154476	0.360111	0.014	0.01	1	Homeostatic_PLX_vs_Vehicle
Nkiras2	0.153362	0.359981	0.025	0.019	1	Homeostatic_PLX_vs_Vehicle
Rassf4	1.06642e-10	0.358722	0.343	0.272	1.75907e-06	Homeostatic_PLX_vs_Vehicle
Abr	4.05279e-15	0.358426	0.409	0.321	6.68508e-11	Homeostatic_PLX_vs_Vehicle
Gm48226	0.221207	0.358119	0.019	0.014	1	Homeostatic_PLX_vs_Vehicle
Kifc3	0.25756	0.357472	0.013	0.009	1	Homeostatic_PLX_vs_Vehicle
B4galnt1	0.129902	0.357202	0.022	0.016	1	Homeostatic_PLX_vs_Vehicle
Pitpnm1	8.48564e-05	0.357137	0.067	0.048	1	Homeostatic_PLX_vs_Vehicle
Rpl21	4.5215e-87	0.356881	0.993	0.979	7.45821e-83	Homeostatic_PLX_vs_Vehicle
Acvrl1	0.0483566	0.356405	0.031	0.023	1	Homeostatic_PLX_vs_Vehicle
Ctla2b	0.0278521	0.355975	0.072	0.063	1	Homeostatic_PLX_vs_Vehicle
Gm2a	8.72089e-12	0.355914	0.336	0.263	1.43851e-07	Homeostatic_PLX_vs_Vehicle
Nxpe3	0.363954	0.355873	0.018	0.014	1	Homeostatic_PLX_vs_Vehicle
Tgif1	0.00339538	0.354995	0.054	0.04	1	Homeostatic_PLX_vs_Vehicle
Cks2	0.0140504	0.354077	0.034	0.024	1	Homeostatic_PLX_vs_Vehicle
Galns	0.0194885	0.352312	0.034	0.024	1	Homeostatic_PLX_vs_Vehicle
Zfp449	0.039278	0.351072	0.042	0.031	1	Homeostatic_PLX_vs_Vehicle
Pyroxd2	0.00154667	0.350934	0.066	0.049	1	Homeostatic_PLX_vs_Vehicle
2410002F23Rik	0.25638	0.350882	0.035	0.028	1	Homeostatic_PLX_vs_Vehicle
Dennd6b	0.307066	0.350867	0.013	0.009	1	Homeostatic_PLX_vs_Vehicle
Lrrc42	0.0654431	0.349716	0.012	0.008	1	Homeostatic_PLX_vs_Vehicle
Pvr	0.247262	0.349152	0.029	0.025	1	Homeostatic_PLX_vs_Vehicle
Chpf2	0.147062	0.348482	0.033	0.025	1	Homeostatic_PLX_vs_Vehicle
Slfn8	3.50349e-09	0.348144	0.357	0.294	5.77901e-05	Homeostatic_PLX_vs_Vehicle
Rps6ka5	1.16545e-11	0.347518	0.389	0.312	1.92241e-07	Homeostatic_PLX_vs_Vehicle
Or5m3b	0.435457	0.347097	0.03	0.026	1	Homeostatic_PLX_vs_Vehicle
Mpnd	0.194847	0.346805	0.03	0.028	1	Homeostatic_PLX_vs_Vehicle
Kdm6a	1.28796e-09	0.34653	0.284	0.222	2.12449e-05	Homeostatic_PLX_vs_Vehicle
Tmtc4	0.0107425	0.346398	0.059	0.044	1	Homeostatic_PLX_vs_Vehicle
Ncbp2as2	4.0705e-07	0.34583	0.222	0.174	0.00671428	Homeostatic_PLX_vs_Vehicle
Zfp821	0.230006	0.345092	0.026	0.02	1	Homeostatic_PLX_vs_Vehicle
Snhg3	0.0514022	0.344935	0.052	0.041	1	Homeostatic_PLX_vs_Vehicle
Tkt	1.73051e-05	0.344409	0.183	0.144	0.285448	Homeostatic_PLX_vs_Vehicle
Tspan5	0.000135506	0.344162	0.128	0.099	1	Homeostatic_PLX_vs_Vehicle
Apoe	1.02356e-32	0.343319	0.808	0.708	1.68836e-28	Homeostatic_PLX_vs_Vehicle
Pkm	1.93637e-08	0.342743	0.28	0.221	0.000319404	Homeostatic_PLX_vs_Vehicle
Nfkbie	0.0897763	0.342198	0.05	0.04	1	Homeostatic_PLX_vs_Vehicle
Rhbdd2	0.0268335	0.342085	0.047	0.036	1	Homeostatic_PLX_vs_Vehicle
Slc12a4	0.0728201	0.341855	0.019	0.014	1	Homeostatic_PLX_vs_Vehicle
2810429I04Rik	0.112995	0.341618	0.027	0.02	1	Homeostatic_PLX_vs_Vehicle
Rps3	3.06722e-55	0.341618	0.939	0.871	5.05938e-51	Homeostatic_PLX_vs_Vehicle
Selenoo	0.00380883	0.341561	0.064	0.048	1	Homeostatic_PLX_vs_Vehicle
Wdr6	0.424884	0.341081	0.014	0.011	1	Homeostatic_PLX_vs_Vehicle
Bcat2	0.00920529	0.340921	0.054	0.04	1	Homeostatic_PLX_vs_Vehicle
Mfsd12	0.255101	0.340484	0.026	0.021	1	Homeostatic_PLX_vs_Vehicle
Rfwd3	7.7019e-06	0.339973	0.144	0.109	0.127043	Homeostatic_PLX_vs_Vehicle
BC065397	0.194583	0.339962	0.034	0.027	1	Homeostatic_PLX_vs_Vehicle
H2-D1	5.61246e-17	0.339773	0.546	0.451	9.25776e-13	Homeostatic_PLX_vs_Vehicle
Elavl4	0.0088763	0.339355	0.087	0.069	1	Homeostatic_PLX_vs_Vehicle
Zfp641	0.0561051	0.338556	0.025	0.017	1	Homeostatic_PLX_vs_Vehicle
Vars	6.6739e-05	0.338495	0.139	0.107	1	Homeostatic_PLX_vs_Vehicle
Calm3	4.00606e-05	0.338271	0.197	0.16	0.6608	Homeostatic_PLX_vs_Vehicle
Pml	0.0135862	0.337769	0.058	0.044	1	Homeostatic_PLX_vs_Vehicle
F8a	0.0108967	0.337085	0.014	0.008	1	Homeostatic_PLX_vs_Vehicle
Parp12	0.00411984	0.336733	0.12	0.097	1	Homeostatic_PLX_vs_Vehicle
Mus81	0.206641	0.33563	0.029	0.022	1	Homeostatic_PLX_vs_Vehicle
Nmt2	0.000411742	0.335571	0.116	0.09	1	Homeostatic_PLX_vs_Vehicle
Homer1	0.151091	0.335121	0.044	0.037	1	Homeostatic_PLX_vs_Vehicle
C2cd2	0.0409979	0.334676	0.064	0.051	1	Homeostatic_PLX_vs_Vehicle
Pid1	2.78444e-17	0.33461	0.659	0.59	4.59293e-13	Homeostatic_PLX_vs_Vehicle
Slc2a1	0.0748797	0.334548	0.04	0.03	1	Homeostatic_PLX_vs_Vehicle
Nme3	0.721203	0.334208	0.012	0.01	1	Homeostatic_PLX_vs_Vehicle
Gpr18	0.358035	0.334156	0.01	0.007	1	Homeostatic_PLX_vs_Vehicle
Ppfibp1	0.00460969	0.333677	0.068	0.052	1	Homeostatic_PLX_vs_Vehicle
C2cd2l	0.147199	0.333267	0.024	0.018	1	Homeostatic_PLX_vs_Vehicle
Ranbp3	0.0999605	0.333037	0.046	0.036	1	Homeostatic_PLX_vs_Vehicle
Sppl2b	0.173817	0.332852	0.016	0.011	1	Homeostatic_PLX_vs_Vehicle
Wfdc17	0.875594	0.332544	0.011	0.011	1	Homeostatic_PLX_vs_Vehicle
Oscp1	0.28426	0.33249	0.033	0.028	1	Homeostatic_PLX_vs_Vehicle
Socs7	0.0290131	0.332156	0.058	0.045	1	Homeostatic_PLX_vs_Vehicle
Plec	0.422501	0.331371	0.011	0.008	1	Homeostatic_PLX_vs_Vehicle
Rps23	3.24513e-83	0.331105	0.99	0.98	5.35284e-79	Homeostatic_PLX_vs_Vehicle
H2-K1	9.40121e-16	0.330692	0.481	0.388	1.55073e-11	Homeostatic_PLX_vs_Vehicle
Adamts10	0.0192746	0.330379	0.036	0.026	1	Homeostatic_PLX_vs_Vehicle
Cenpt	0.23762	0.330343	0.013	0.009	1	Homeostatic_PLX_vs_Vehicle
Il15ra	0.0515933	0.330296	0.065	0.052	1	Homeostatic_PLX_vs_Vehicle
Rbm12b1	0.311234	0.329783	0.02	0.019	1	Homeostatic_PLX_vs_Vehicle
1700066M21Rik	0.443488	0.32965	0.023	0.02	1	Homeostatic_PLX_vs_Vehicle
Tmem63a	3.76028e-07	0.329605	0.268	0.216	0.00620258	Homeostatic_PLX_vs_Vehicle
Zxdc	0.0835175	0.329109	0.055	0.045	1	Homeostatic_PLX_vs_Vehicle
Klhl25	0.218799	0.328946	0.032	0.025	1	Homeostatic_PLX_vs_Vehicle
Hhat	0.027005	0.328943	0.039	0.028	1	Homeostatic_PLX_vs_Vehicle
Pabpc1	3.93474e-26	0.328882	0.738	0.645	6.49036e-22	Homeostatic_PLX_vs_Vehicle
B230217O12Rik	0.667917	0.328835	0.01	0.008	1	Homeostatic_PLX_vs_Vehicle
Atp6v0a2	1.03639e-10	0.328279	0.398	0.327	1.70953e-06	Homeostatic_PLX_vs_Vehicle
Wipf1	1.93281e-16	0.328045	0.555	0.464	3.18818e-12	Homeostatic_PLX_vs_Vehicle
Rpl4	5.24446e-30	0.32773	0.795	0.71	8.65074e-26	Homeostatic_PLX_vs_Vehicle
5730522E02Rik	0.28482	0.327583	0.014	0.013	1	Homeostatic_PLX_vs_Vehicle
Pex16	0.0286965	0.327499	0.032	0.024	1	Homeostatic_PLX_vs_Vehicle
Rce1	0.0693339	0.327412	0.045	0.035	1	Homeostatic_PLX_vs_Vehicle
Mtf1	0.0324685	0.327322	0.074	0.06	1	Homeostatic_PLX_vs_Vehicle
Rpia	0.122305	0.327154	0.056	0.045	1	Homeostatic_PLX_vs_Vehicle
Stoml1	0.131818	0.327115	0.034	0.027	1	Homeostatic_PLX_vs_Vehicle
Gde1	4.69683e-05	0.327035	0.124	0.094	0.774742	Homeostatic_PLX_vs_Vehicle
Ddhd1	2.53544e-06	0.327031	0.148	0.112	0.041822	Homeostatic_PLX_vs_Vehicle
Klhl8	0.500088	0.326877	0.02	0.016	1	Homeostatic_PLX_vs_Vehicle
Gstm1	0.359044	0.326843	0.015	0.011	1	Homeostatic_PLX_vs_Vehicle
Rpl10-ps3	7.0783e-10	0.326597	0.305	0.24	1.16757e-05	Homeostatic_PLX_vs_Vehicle
Lgals1	0.669456	0.326368	0.012	0.011	1	Homeostatic_PLX_vs_Vehicle
H2-Q4	3.49007e-06	0.325912	0.081	0.057	0.0575687	Homeostatic_PLX_vs_Vehicle
Tpt1	2.66551e-98	0.325702	0.996	0.995	4.39675e-94	Homeostatic_PLX_vs_Vehicle
Ehmt2	5.68985e-05	0.325426	0.119	0.09	0.938541	Homeostatic_PLX_vs_Vehicle
Ubtd2	0.130461	0.325352	0.054	0.044	1	Homeostatic_PLX_vs_Vehicle
Rtcb	6.41549e-05	0.324936	0.182	0.145	1	Homeostatic_PLX_vs_Vehicle
Rdh13	0.490679	0.324713	0.021	0.018	1	Homeostatic_PLX_vs_Vehicle
Tmem9	0.095489	0.324555	0.04	0.031	1	Homeostatic_PLX_vs_Vehicle
Pex1	0.000220998	0.324514	0.078	0.057	1	Homeostatic_PLX_vs_Vehicle
Pms2	0.226514	0.323676	0.037	0.03	1	Homeostatic_PLX_vs_Vehicle
Gm7854	0.122688	0.323195	0.025	0.019	1	Homeostatic_PLX_vs_Vehicle
Vps25	0.707524	0.32306	0.013	0.011	1	Homeostatic_PLX_vs_Vehicle
Trim21	0.0349947	0.323037	0.063	0.05	1	Homeostatic_PLX_vs_Vehicle
Ppp1r12c	3.32383e-05	0.322459	0.12	0.09	0.548265	Homeostatic_PLX_vs_Vehicle
Mapkapk5	0.00633638	0.322349	0.072	0.055	1	Homeostatic_PLX_vs_Vehicle
Igflr1	0.650936	0.322314	0.011	0.009	1	Homeostatic_PLX_vs_Vehicle
Eif2s3y	4.42494e-11	0.32223	0.321	0.251	7.29893e-07	Homeostatic_PLX_vs_Vehicle
Gm35769	0.210853	0.320604	0.012	0.008	1	Homeostatic_PLX_vs_Vehicle
Zfp383	0.548857	0.320105	0.015	0.012	1	Homeostatic_PLX_vs_Vehicle
Irs2	0.153815	0.320104	0.045	0.036	1	Homeostatic_PLX_vs_Vehicle
Tmbim1	0.0602907	0.320085	0.034	0.026	1	Homeostatic_PLX_vs_Vehicle
Gpi1	9.39884e-06	0.31993	0.145	0.111	0.155034	Homeostatic_PLX_vs_Vehicle
Sesn2	0.509272	0.319398	0.01	0.008	1	Homeostatic_PLX_vs_Vehicle
Blcap	0.181893	0.319128	0.036	0.029	1	Homeostatic_PLX_vs_Vehicle
Itga6	4.90606e-22	0.318748	0.733	0.648	8.09255e-18	Homeostatic_PLX_vs_Vehicle
Chmp7	0.276707	0.318179	0.031	0.026	1	Homeostatic_PLX_vs_Vehicle
Grk6	0.0817538	0.31789	0.069	0.057	1	Homeostatic_PLX_vs_Vehicle
Parp14	1.12852e-09	0.317608	0.386	0.317	1.86149e-05	Homeostatic_PLX_vs_Vehicle
Daxx	0.0317502	0.317374	0.052	0.04	1	Homeostatic_PLX_vs_Vehicle
Enpp1	0.0588903	0.317248	0.052	0.041	1	Homeostatic_PLX_vs_Vehicle
Tecpr2	3.22539e-05	0.317245	0.135	0.103	0.532028	Homeostatic_PLX_vs_Vehicle
Dgkq	0.297682	0.317079	0.034	0.031	1	Homeostatic_PLX_vs_Vehicle
Gm26724	0.223262	0.31704	0.015	0.011	1	Homeostatic_PLX_vs_Vehicle
Meis1	0.00637346	0.316645	0.09	0.071	1	Homeostatic_PLX_vs_Vehicle
Kazn	0.52037	0.316524	0.018	0.015	1	Homeostatic_PLX_vs_Vehicle
Tle5	0.000304841	0.316101	0.173	0.14	1	Homeostatic_PLX_vs_Vehicle
Crybg3	6.39306e-08	0.315929	0.231	0.18	0.00105453	Homeostatic_PLX_vs_Vehicle
D730003I15Rik	0.332764	0.315885	0.029	0.023	1	Homeostatic_PLX_vs_Vehicle
Ltb	0.433175	0.314921	0.024	0.02	1	Homeostatic_PLX_vs_Vehicle
Ttll4	0.0110394	0.314737	0.1	0.08	1	Homeostatic_PLX_vs_Vehicle
Tlr2	2.88731e-05	0.314518	0.094	0.068	0.476261	Homeostatic_PLX_vs_Vehicle
Gigyf1	0.00579586	0.314341	0.096	0.076	1	Homeostatic_PLX_vs_Vehicle
Eid1	1.31772e-10	0.313573	0.302	0.236	2.17357e-06	Homeostatic_PLX_vs_Vehicle
Cks1b	0.434792	0.313506	0.012	0.009	1	Homeostatic_PLX_vs_Vehicle
Arl5c	0.136474	0.313385	0.055	0.045	1	Homeostatic_PLX_vs_Vehicle
Eif3h	1.58665e-09	0.313354	0.387	0.32	2.61717e-05	Homeostatic_PLX_vs_Vehicle
Rpl27	9.02151e-40	0.31305	0.915	0.856	1.4881e-35	Homeostatic_PLX_vs_Vehicle
Eif3k	7.66013e-14	0.312961	0.469	0.382	1.26354e-09	Homeostatic_PLX_vs_Vehicle
Gm42658	0.566902	0.31178	0.014	0.012	1	Homeostatic_PLX_vs_Vehicle
Mthfd2l	0.0833833	0.311713	0.048	0.038	1	Homeostatic_PLX_vs_Vehicle
Ranbp3l	0.1525	0.311648	0.02	0.014	1	Homeostatic_PLX_vs_Vehicle
Dpp9	0.171114	0.311519	0.044	0.036	1	Homeostatic_PLX_vs_Vehicle
H2-T24	0.000194528	0.311096	0.147	0.116	1	Homeostatic_PLX_vs_Vehicle
Hspa4l	0.0432405	0.311067	0.033	0.024	1	Homeostatic_PLX_vs_Vehicle
Dclk2	0.106338	0.310989	0.037	0.029	1	Homeostatic_PLX_vs_Vehicle
Ogfr	0.0177555	0.31078	0.058	0.045	1	Homeostatic_PLX_vs_Vehicle
Zfp101	0.298167	0.310541	0.041	0.035	1	Homeostatic_PLX_vs_Vehicle
Siah2	0.534625	0.310198	0.016	0.014	1	Homeostatic_PLX_vs_Vehicle
Gpc2	0.0795986	0.309467	0.048	0.038	1	Homeostatic_PLX_vs_Vehicle
4933439C10Rik	0.221486	0.309313	0.028	0.022	1	Homeostatic_PLX_vs_Vehicle
Zkscan14	0.474524	0.30928	0.02	0.017	1	Homeostatic_PLX_vs_Vehicle
Ifi30	5.21391e-12	0.309166	0.441	0.361	8.60035e-08	Homeostatic_PLX_vs_Vehicle
Rras2	1.36502e-08	0.308927	0.175	0.13	0.00022516	Homeostatic_PLX_vs_Vehicle
Myo1c	0.124084	0.308841	0.055	0.046	1	Homeostatic_PLX_vs_Vehicle
Pim1	0.104087	0.308068	0.018	0.013	1	Homeostatic_PLX_vs_Vehicle
Ehbp1l1	6.47361e-06	0.307858	0.14	0.106	0.106782	Homeostatic_PLX_vs_Vehicle
Gm11464	0.102814	0.307815	0.01	0.006	1	Homeostatic_PLX_vs_Vehicle
Plekhg2	0.602215	0.307633	0.014	0.012	1	Homeostatic_PLX_vs_Vehicle
Zfp41	0.0943777	0.30755	0.019	0.014	1	Homeostatic_PLX_vs_Vehicle
Slc25a39	0.0102046	0.307403	0.097	0.078	1	Homeostatic_PLX_vs_Vehicle
Ccni	1.24091e-13	0.307364	0.484	0.399	2.04688e-09	Homeostatic_PLX_vs_Vehicle
Emc9	0.00251928	0.307198	0.071	0.054	1	Homeostatic_PLX_vs_Vehicle
Arl6	0.0704185	0.306698	0.014	0.009	1	Homeostatic_PLX_vs_Vehicle
Ttc30a1	0.770713	0.306575	0.011	0.01	1	Homeostatic_PLX_vs_Vehicle
Crtc1	0.0106541	0.306534	0.049	0.037	1	Homeostatic_PLX_vs_Vehicle
Gemin5	0.00340385	0.305767	0.069	0.052	1	Homeostatic_PLX_vs_Vehicle
Pld4	1.62205e-10	0.305315	0.49	0.426	2.67557e-06	Homeostatic_PLX_vs_Vehicle
Izumo4	0.142232	0.305273	0.031	0.024	1	Homeostatic_PLX_vs_Vehicle
Yars2	0.253193	0.305031	0.029	0.023	1	Homeostatic_PLX_vs_Vehicle
Tmem52	0.198884	0.304806	0.039	0.032	1	Homeostatic_PLX_vs_Vehicle
Mto1	0.000369654	0.304234	0.091	0.068	1	Homeostatic_PLX_vs_Vehicle
Abhd18	0.0149298	0.30353	0.075	0.059	1	Homeostatic_PLX_vs_Vehicle
Sfxn3	0.50009	0.303405	0.018	0.015	1	Homeostatic_PLX_vs_Vehicle
Lysmd4	1.61851e-05	0.303273	0.147	0.113	0.266974	Homeostatic_PLX_vs_Vehicle
Rhno1	0.0727062	0.302815	0.042	0.032	1	Homeostatic_PLX_vs_Vehicle
Lysmd1	0.585583	0.302625	0.014	0.012	1	Homeostatic_PLX_vs_Vehicle
Rev3l	9.13002e-05	0.301575	0.181	0.145	1	Homeostatic_PLX_vs_Vehicle
Homez	0.223036	0.301499	0.009	0.01	1	Homeostatic_PLX_vs_Vehicle
Nin	6.89157e-06	0.300986	0.18	0.141	0.113676	Homeostatic_PLX_vs_Vehicle
Gm12655	0.0522064	0.300803	0.017	0.012	1	Homeostatic_PLX_vs_Vehicle
Ctsh	4.28615e-26	0.300803	0.798	0.708	7.07001e-22	Homeostatic_PLX_vs_Vehicle
Nop53	3.64313e-08	0.300203	0.174	0.13	0.000600935	Homeostatic_PLX_vs_Vehicle
Samhd1	7.88817e-06	0.299698	0.291	0.243	0.130115	Homeostatic_PLX_vs_Vehicle
Slamf8	0.0604325	0.298855	0.031	0.023	1	Homeostatic_PLX_vs_Vehicle
Maged1	0.214803	0.298736	0.049	0.042	1	Homeostatic_PLX_vs_Vehicle
Rpl30	2.74166e-63	0.298625	0.991	0.971	4.52237e-59	Homeostatic_PLX_vs_Vehicle
Raf1	2.5625e-05	0.298279	0.22	0.179	0.422684	Homeostatic_PLX_vs_Vehicle
Gm43331	0.422507	0.297819	0.02	0.016	1	Homeostatic_PLX_vs_Vehicle
Fkbp1b	0.720026	0.29769	0.012	0.01	1	Homeostatic_PLX_vs_Vehicle
Tep1	2.77508e-08	0.296389	0.275	0.219	0.000457749	Homeostatic_PLX_vs_Vehicle
Myo1b	2.48099e-06	0.296063	0.291	0.241	0.0409239	Homeostatic_PLX_vs_Vehicle
Pdlim2	0.068562	0.295657	0.015	0.01	1	Homeostatic_PLX_vs_Vehicle
Parp10	0.112167	0.295634	0.047	0.037	1	Homeostatic_PLX_vs_Vehicle
Fry	2.99572e-07	0.295144	0.342	0.286	0.00494144	Homeostatic_PLX_vs_Vehicle
Igf2bp2	0.202782	0.295119	0.052	0.044	1	Homeostatic_PLX_vs_Vehicle
Lrrc3	1.88649e-05	0.294278	0.289	0.244	0.311177	Homeostatic_PLX_vs_Vehicle
Gm26590	0.679193	0.293981	0.01	0.008	1	Homeostatic_PLX_vs_Vehicle
Ncor2	5.61125e-07	0.293843	0.282	0.229	0.00925576	Homeostatic_PLX_vs_Vehicle
2010004M13Rik	0.00882613	0.29384	0.032	0.022	1	Homeostatic_PLX_vs_Vehicle
Rpl22	1.19783e-30	0.293792	0.883	0.813	1.97583e-26	Homeostatic_PLX_vs_Vehicle
Cpd	1.08399e-05	0.293709	0.183	0.144	0.178803	Homeostatic_PLX_vs_Vehicle
Sycp2	0.0500417	0.293572	0.017	0.011	1	Homeostatic_PLX_vs_Vehicle
Gm19710	0.599968	0.293539	0.012	0.01	1	Homeostatic_PLX_vs_Vehicle
Yeats2	0.00583859	0.293153	0.111	0.09	1	Homeostatic_PLX_vs_Vehicle
Cmtm7	8.89736e-17	0.29296	0.631	0.54	1.46762e-12	Homeostatic_PLX_vs_Vehicle
1700086O06Rik	0.616403	0.29279	0.015	0.013	1	Homeostatic_PLX_vs_Vehicle
Castor1	0.48058	0.292788	0.011	0.009	1	Homeostatic_PLX_vs_Vehicle
Sgsh	0.401597	0.29245	0.014	0.011	1	Homeostatic_PLX_vs_Vehicle
Pck2	0.00109115	0.291647	0.091	0.07	1	Homeostatic_PLX_vs_Vehicle
Neurl1a	0.0129698	0.291534	0.09	0.072	1	Homeostatic_PLX_vs_Vehicle
Zbtb5	0.306857	0.29049	0.033	0.028	1	Homeostatic_PLX_vs_Vehicle
Rogdi	1.23764e-07	0.290002	0.222	0.174	0.00204149	Homeostatic_PLX_vs_Vehicle
Polr1b	0.114555	0.289742	0.031	0.023	1	Homeostatic_PLX_vs_Vehicle
Fnbp4	4.77496e-13	0.289723	0.426	0.343	7.87629e-09	Homeostatic_PLX_vs_Vehicle
Trmo	0.598259	0.289674	0.022	0.02	1	Homeostatic_PLX_vs_Vehicle
Htatip2	0.154717	0.289644	0.032	0.025	1	Homeostatic_PLX_vs_Vehicle
App	2.271e-14	0.289562	0.565	0.477	3.74602e-10	Homeostatic_PLX_vs_Vehicle
Clec4a1	0.675535	0.289416	0.017	0.015	1	Homeostatic_PLX_vs_Vehicle
Taf5l	0.256348	0.289324	0.021	0.016	1	Homeostatic_PLX_vs_Vehicle
Atp13a1	0.0100023	0.289185	0.08	0.063	1	Homeostatic_PLX_vs_Vehicle
Fcgr1	9.9303e-09	0.288895	0.48	0.419	0.0001638	Homeostatic_PLX_vs_Vehicle
Rnf19b	0.000637312	0.288827	0.167	0.136	1	Homeostatic_PLX_vs_Vehicle
Rrad	0.750759	0.288586	0.013	0.011	1	Homeostatic_PLX_vs_Vehicle
Slc29a3	1.70734e-11	0.288291	0.512	0.435	2.81626e-07	Homeostatic_PLX_vs_Vehicle
Trpv4	0.0206332	0.288286	0.019	0.013	1	Homeostatic_PLX_vs_Vehicle
Snx25	1.40178e-07	0.288188	0.232	0.182	0.00231224	Homeostatic_PLX_vs_Vehicle
Hs3st3b1	0.00257714	0.28787	0.034	0.023	1	Homeostatic_PLX_vs_Vehicle
Jak3	0.126428	0.287805	0.027	0.02	1	Homeostatic_PLX_vs_Vehicle
Gm20544	0.207417	0.287459	0.036	0.029	1	Homeostatic_PLX_vs_Vehicle
Rasgrf2	0.045082	0.287328	0.035	0.026	1	Homeostatic_PLX_vs_Vehicle
2510039O18Rik	0.00114504	0.287135	0.069	0.051	1	Homeostatic_PLX_vs_Vehicle
Cenpo	0.00273161	0.286923	0.081	0.063	1	Homeostatic_PLX_vs_Vehicle
Icam1	0.0014422	0.2868	0.146	0.119	1	Homeostatic_PLX_vs_Vehicle
Ssbp3	3.8665e-05	0.286546	0.144	0.113	0.63778	Homeostatic_PLX_vs_Vehicle
Mrpl44	0.320304	0.286168	0.032	0.026	1	Homeostatic_PLX_vs_Vehicle
Rpl31	2.00623e-18	0.285866	0.731	0.652	3.30927e-14	Homeostatic_PLX_vs_Vehicle
Gm26760	0.474741	0.285692	0.021	0.019	1	Homeostatic_PLX_vs_Vehicle
Eef1g	1.07401e-09	0.285585	0.429	0.359	1.77158e-05	Homeostatic_PLX_vs_Vehicle
Polh	0.327348	0.285394	0.031	0.025	1	Homeostatic_PLX_vs_Vehicle
Slc12a9	0.000373497	0.285217	0.17	0.138	1	Homeostatic_PLX_vs_Vehicle
Cdkn2d	0.550399	0.284854	0.02	0.017	1	Homeostatic_PLX_vs_Vehicle
Igsf8	0.00210978	0.284211	0.095	0.074	1	Homeostatic_PLX_vs_Vehicle
Mrgbp	0.0141283	0.283473	0.093	0.075	1	Homeostatic_PLX_vs_Vehicle
Trim12c	7.36684e-06	0.283197	0.242	0.197	0.121516	Homeostatic_PLX_vs_Vehicle
Lrrc4	0.353259	0.283075	0.037	0.033	1	Homeostatic_PLX_vs_Vehicle
Gmeb2	0.160712	0.28282	0.065	0.056	1	Homeostatic_PLX_vs_Vehicle
Ubp1	1.81675e-05	0.282359	0.216	0.174	0.299674	Homeostatic_PLX_vs_Vehicle
Csf2rb	0.00506626	0.282184	0.17	0.143	1	Homeostatic_PLX_vs_Vehicle
Per3	0.00146292	0.282135	0.079	0.06	1	Homeostatic_PLX_vs_Vehicle
Acyp2	0.0141481	0.281825	0.043	0.032	1	Homeostatic_PLX_vs_Vehicle
Zswim1	0.712757	0.281819	0.01	0.009	1	Homeostatic_PLX_vs_Vehicle
Zmiz2	0.00498036	0.281289	0.069	0.052	1	Homeostatic_PLX_vs_Vehicle
Rcl1	0.0630791	0.28123	0.038	0.03	1	Homeostatic_PLX_vs_Vehicle
Rps25	1.78436e-43	0.281212	0.964	0.924	2.9433e-39	Homeostatic_PLX_vs_Vehicle
Gstcd	3.67587e-06	0.280932	0.102	0.073	0.0606335	Homeostatic_PLX_vs_Vehicle
Cyb5d1	0.705246	0.280697	0.01	0.008	1	Homeostatic_PLX_vs_Vehicle
Wiz	0.182219	0.280537	0.056	0.047	1	Homeostatic_PLX_vs_Vehicle
Carm1	0.0132763	0.2803	0.063	0.049	1	Homeostatic_PLX_vs_Vehicle
Atad2	9.76117e-06	0.2802	0.127	0.095	0.161011	Homeostatic_PLX_vs_Vehicle
Rps28	4.71635e-26	0.280162	0.841	0.76	7.77962e-22	Homeostatic_PLX_vs_Vehicle
Tmem50b	0.000272937	0.280122	0.185	0.151	1	Homeostatic_PLX_vs_Vehicle
Cdan1	0.68095	0.279872	0.017	0.015	1	Homeostatic_PLX_vs_Vehicle
Ccdc73	0.214464	0.279668	0.017	0.013	1	Homeostatic_PLX_vs_Vehicle
Otud3	0.28964	0.279553	0.037	0.031	1	Homeostatic_PLX_vs_Vehicle
Rpl36a	5.0367e-22	0.279219	0.82	0.743	8.30804e-18	Homeostatic_PLX_vs_Vehicle
Acsl3	0.0107857	0.279188	0.043	0.032	1	Homeostatic_PLX_vs_Vehicle
Rpl36	4.12302e-32	0.279169	0.912	0.851	6.80092e-28	Homeostatic_PLX_vs_Vehicle
Fgd2	2.82715e-15	0.278788	0.629	0.541	4.66339e-11	Homeostatic_PLX_vs_Vehicle
Rps24	7.85521e-65	0.278758	0.996	0.99	1.29572e-60	Homeostatic_PLX_vs_Vehicle
Slc66a1	0.146461	0.27862	0.042	0.034	1	Homeostatic_PLX_vs_Vehicle
Aldh3b1	0.634966	0.27849	0.019	0.017	1	Homeostatic_PLX_vs_Vehicle
Tmem131l	4.33527e-09	0.278373	0.349	0.284	7.15102e-05	Homeostatic_PLX_vs_Vehicle
Hrh2	0.275232	0.278233	0.043	0.04	1	Homeostatic_PLX_vs_Vehicle
Tlcd2	0.537032	0.277932	0.011	0.008	1	Homeostatic_PLX_vs_Vehicle
Rps27	1.82501e-39	0.277595	0.954	0.914	3.01035e-35	Homeostatic_PLX_vs_Vehicle
1810044D09Rik	0.599157	0.277358	0.018	0.016	1	Homeostatic_PLX_vs_Vehicle
Impa2	0.472	0.277102	0.012	0.009	1	Homeostatic_PLX_vs_Vehicle
Orai2	6.41999e-05	0.276782	0.194	0.157	1	Homeostatic_PLX_vs_Vehicle
Il12rb2	0.340837	0.276351	0.017	0.013	1	Homeostatic_PLX_vs_Vehicle
Ankle2	6.86261e-11	0.276264	0.463	0.387	1.13199e-06	Homeostatic_PLX_vs_Vehicle
Retreg2	0.0165238	0.276192	0.057	0.044	1	Homeostatic_PLX_vs_Vehicle
St7	0.000301071	0.276085	0.092	0.069	1	Homeostatic_PLX_vs_Vehicle
Pcnx	1.90592e-06	0.276043	0.175	0.136	0.0314381	Homeostatic_PLX_vs_Vehicle
Ssbp2	4.74757e-13	0.275649	0.455	0.371	7.83111e-09	Homeostatic_PLX_vs_Vehicle
Mtus2	0.097473	0.275551	0.016	0.012	1	Homeostatic_PLX_vs_Vehicle
Ankrd50	0.229317	0.275437	0.043	0.035	1	Homeostatic_PLX_vs_Vehicle
Cat	0.000233556	0.275285	0.118	0.092	1	Homeostatic_PLX_vs_Vehicle
Tmem184b	0.0221471	0.274921	0.113	0.094	1	Homeostatic_PLX_vs_Vehicle
Bltp2	0.000693802	0.274759	0.185	0.153	1	Homeostatic_PLX_vs_Vehicle
Esrrg	0.768239	0.273642	0.017	0.016	1	Homeostatic_PLX_vs_Vehicle
Nsun2	0.00431151	0.273324	0.13	0.106	1	Homeostatic_PLX_vs_Vehicle
mt-Co3	2.60239e-24	0.273148	0.814	0.724	4.29265e-20	Homeostatic_PLX_vs_Vehicle
Rell1	0.234374	0.272647	0.044	0.037	1	Homeostatic_PLX_vs_Vehicle
Haghl	0.201793	0.272627	0.052	0.044	1	Homeostatic_PLX_vs_Vehicle
Akap5	0.00711848	0.272579	0.034	0.024	1	Homeostatic_PLX_vs_Vehicle
Pde7a	0.0286356	0.272375	0.108	0.09	1	Homeostatic_PLX_vs_Vehicle
Slc7a6os	0.186508	0.272293	0.067	0.058	1	Homeostatic_PLX_vs_Vehicle
Crocc	0.742032	0.272064	0.014	0.012	1	Homeostatic_PLX_vs_Vehicle
Cep112	0.000237048	0.271411	0.186	0.152	1	Homeostatic_PLX_vs_Vehicle
Fkbp8	0.00993339	0.271376	0.099	0.079	1	Homeostatic_PLX_vs_Vehicle
Cyp51	0.098894	0.270854	0.076	0.064	1	Homeostatic_PLX_vs_Vehicle
Vps37c	0.438927	0.270221	0.035	0.03	1	Homeostatic_PLX_vs_Vehicle
St8sia4	7.76062e-06	0.270109	0.121	0.091	0.128012	Homeostatic_PLX_vs_Vehicle
Insyn2b	0.0870187	0.270068	0.059	0.048	1	Homeostatic_PLX_vs_Vehicle
Sidt2	0.0141762	0.269732	0.085	0.068	1	Homeostatic_PLX_vs_Vehicle
Prkar1b	0.366545	0.269702	0.016	0.013	1	Homeostatic_PLX_vs_Vehicle
Dennd1b	3.64475e-09	0.269562	0.398	0.331	6.01201e-05	Homeostatic_PLX_vs_Vehicle
Osbpl8	1.53526e-09	0.26939	0.421	0.351	2.53241e-05	Homeostatic_PLX_vs_Vehicle
Zfp771	0.0123619	0.269177	0.055	0.042	1	Homeostatic_PLX_vs_Vehicle
Fntb	0.609668	0.268995	0.026	0.023	1	Homeostatic_PLX_vs_Vehicle
Nedd4l	9.91682e-06	0.268768	0.283	0.236	0.163578	Homeostatic_PLX_vs_Vehicle
Zswim7	0.0134969	0.268574	0.04	0.04	1	Homeostatic_PLX_vs_Vehicle
Prdx4	0.000650605	0.268518	0.135	0.108	1	Homeostatic_PLX_vs_Vehicle
Cyb561a3	8.37869e-06	0.268493	0.18	0.142	0.138206	Homeostatic_PLX_vs_Vehicle
Ptch1	0.00126573	0.268485	0.055	0.041	1	Homeostatic_PLX_vs_Vehicle
Tpra1	0.260089	0.268275	0.039	0.032	1	Homeostatic_PLX_vs_Vehicle
Slc12a2	4.95125e-11	0.268001	0.542	0.465	8.16709e-07	Homeostatic_PLX_vs_Vehicle
Slc25a33	0.52209	0.267872	0.026	0.022	1	Homeostatic_PLX_vs_Vehicle
Zgpat	0.0589891	0.267563	0.043	0.034	1	Homeostatic_PLX_vs_Vehicle
Txnrd3	0.557889	0.267533	0.01	0.009	1	Homeostatic_PLX_vs_Vehicle
Mbd2	0.000187866	0.267431	0.196	0.16	1	Homeostatic_PLX_vs_Vehicle
Rpl37a	7.83451e-42	0.267373	0.966	0.935	1.2923e-37	Homeostatic_PLX_vs_Vehicle
Mpeg1	3.50626e-25	0.267	0.88	0.815	5.78357e-21	Homeostatic_PLX_vs_Vehicle
Rpl39	3.092e-42	0.266731	0.968	0.922	5.10025e-38	Homeostatic_PLX_vs_Vehicle
Scpep1	2.19557e-06	0.26668	0.224	0.179	0.0362159	Homeostatic_PLX_vs_Vehicle
Sh3tc1	0.000760805	0.266398	0.092	0.071	1	Homeostatic_PLX_vs_Vehicle
Coro1c	0.00558895	0.266386	0.12	0.098	1	Homeostatic_PLX_vs_Vehicle
Fhl3	0.352916	0.266231	0.018	0.014	1	Homeostatic_PLX_vs_Vehicle
Abcb8	0.68854	0.266167	0.015	0.013	1	Homeostatic_PLX_vs_Vehicle
Wdr83	0.321072	0.265968	0.037	0.031	1	Homeostatic_PLX_vs_Vehicle
Rplp2	2.10208e-50	0.265459	0.982	0.958	3.46737e-46	Homeostatic_PLX_vs_Vehicle
Tmem134	0.00219607	0.265007	0.158	0.13	1	Homeostatic_PLX_vs_Vehicle
Rsf1os2	0.679813	0.264836	0.011	0.01	1	Homeostatic_PLX_vs_Vehicle
Cd82	6.04822e-06	0.264827	0.232	0.188	0.0997653	Homeostatic_PLX_vs_Vehicle
Gm2000	2.50463e-07	0.264821	0.262	0.211	0.00413139	Homeostatic_PLX_vs_Vehicle
Zfp87	0.343374	0.264481	0.044	0.038	1	Homeostatic_PLX_vs_Vehicle
Elmod3	0.304111	0.26419	0.032	0.026	1	Homeostatic_PLX_vs_Vehicle
Slc1a5	0.802881	0.264002	0.01	0.008	1	Homeostatic_PLX_vs_Vehicle
Tap2	0.0158768	0.263792	0.08	0.064	1	Homeostatic_PLX_vs_Vehicle
Lsp1	6.12846e-06	0.263669	0.131	0.099	0.101089	Homeostatic_PLX_vs_Vehicle
Epsti1	1.21767e-08	0.26349	0.521	0.455	0.000200854	Homeostatic_PLX_vs_Vehicle
Rpl22l1	1.00015e-14	0.263029	0.516	0.425	1.64974e-10	Homeostatic_PLX_vs_Vehicle
Lag3	2.0259e-06	0.262886	0.385	0.33	0.0334171	Homeostatic_PLX_vs_Vehicle
5730409E04Rik	0.571802	0.262873	0.023	0.02	1	Homeostatic_PLX_vs_Vehicle
Borcs8	0.213714	0.262475	0.047	0.039	1	Homeostatic_PLX_vs_Vehicle
Taf4b	0.724355	0.262073	0.012	0.01	1	Homeostatic_PLX_vs_Vehicle
Adgrl1	0.693297	0.262055	0.013	0.011	1	Homeostatic_PLX_vs_Vehicle
Il1rl2	4.28891e-06	0.261963	0.229	0.185	0.0707456	Homeostatic_PLX_vs_Vehicle
Gm13269	0.323318	0.261829	0.025	0.02	1	Homeostatic_PLX_vs_Vehicle
Suds3	0.00088955	0.261474	0.151	0.123	1	Homeostatic_PLX_vs_Vehicle
Setd1a	0.170965	0.26141	0.06	0.05	1	Homeostatic_PLX_vs_Vehicle
Banp	0.000245491	0.261374	0.13	0.103	1	Homeostatic_PLX_vs_Vehicle
Cul4a	0.000956386	0.2612	0.17	0.14	1	Homeostatic_PLX_vs_Vehicle
Fdxacb1	0.40041	0.26104	0.015	0.011	1	Homeostatic_PLX_vs_Vehicle
2510009E07Rik	9.33231e-07	0.260933	0.263	0.213	0.0153937	Homeostatic_PLX_vs_Vehicle
Anxa4	0.163727	0.260881	0.056	0.046	1	Homeostatic_PLX_vs_Vehicle
Nsa2	4.62505e-15	0.260648	0.695	0.614	7.62902e-11	Homeostatic_PLX_vs_Vehicle
H2-Oa	0.000473742	0.260633	0.138	0.11	1	Homeostatic_PLX_vs_Vehicle
Ypel2	5.41292e-09	0.260154	0.196	0.149	8.92862e-05	Homeostatic_PLX_vs_Vehicle
Prelid1	1.90017e-05	0.260135	0.226	0.185	0.313433	Homeostatic_PLX_vs_Vehicle
Rpl35a	1.69108e-43	0.260133	0.981	0.961	2.78944e-39	Homeostatic_PLX_vs_Vehicle
Get3	0.0707302	0.259993	0.046	0.037	1	Homeostatic_PLX_vs_Vehicle
Ift57	0.0151747	0.259942	0.033	0.024	1	Homeostatic_PLX_vs_Vehicle
Gm56517	0.317382	0.259935	0.048	0.043	1	Homeostatic_PLX_vs_Vehicle
Nr1h2	0.067162	0.259892	0.051	0.041	1	Homeostatic_PLX_vs_Vehicle
Tbxas1	4.54799e-12	0.259876	0.647	0.575	7.50191e-08	Homeostatic_PLX_vs_Vehicle
Taldo1	8.03038e-10	0.259742	0.417	0.347	1.32461e-05	Homeostatic_PLX_vs_Vehicle
Rptoros	0.801043	0.259677	0.012	0.011	1	Homeostatic_PLX_vs_Vehicle
Smg7	0.000176597	0.259668	0.234	0.196	1	Homeostatic_PLX_vs_Vehicle
Cd48	4.61937e-07	0.259659	0.277	0.226	0.00761965	Homeostatic_PLX_vs_Vehicle
Gls	8.21614e-10	0.259243	0.415	0.344	1.35525e-05	Homeostatic_PLX_vs_Vehicle
Grn	3.41046e-18	0.259225	0.76	0.696	5.62556e-14	Homeostatic_PLX_vs_Vehicle
9330159M07Rik	0.00828585	0.259185	0.073	0.057	1	Homeostatic_PLX_vs_Vehicle
Ctsf	2.03922e-06	0.258998	0.371	0.316	0.0336369	Homeostatic_PLX_vs_Vehicle
Gm56936	0.0423302	0.258668	0.05	0.039	1	Homeostatic_PLX_vs_Vehicle
Ap5s1	0.492173	0.258302	0.02	0.019	1	Homeostatic_PLX_vs_Vehicle
Srp54c	0.288524	0.258249	0.027	0.021	1	Homeostatic_PLX_vs_Vehicle
Snhg20	0.000159226	0.258168	0.139	0.109	1	Homeostatic_PLX_vs_Vehicle
Zbtb43	0.208773	0.258131	0.048	0.04	1	Homeostatic_PLX_vs_Vehicle
Sec23a	0.135122	0.258121	0.079	0.067	1	Homeostatic_PLX_vs_Vehicle
4933424M12Rik	0.273959	0.257952	0.05	0.042	1	Homeostatic_PLX_vs_Vehicle
Myadm	0.0880131	0.257826	0.082	0.069	1	Homeostatic_PLX_vs_Vehicle
Flcn	0.0440269	0.257166	0.105	0.088	1	Homeostatic_PLX_vs_Vehicle
Chek2	0.0188263	0.256938	0.059	0.046	1	Homeostatic_PLX_vs_Vehicle
Slc16a10	0.00209908	0.256756	0.154	0.127	1	Homeostatic_PLX_vs_Vehicle
Tpst1	0.00689066	0.256754	0.041	0.031	1	Homeostatic_PLX_vs_Vehicle
Wdr62	0.44002	0.256717	0.014	0.011	1	Homeostatic_PLX_vs_Vehicle
Arhgap4	4.28519e-10	0.256648	0.364	0.296	7.06843e-06	Homeostatic_PLX_vs_Vehicle
Pdp2	0.17759	0.256323	0.033	0.026	1	Homeostatic_PLX_vs_Vehicle
Ap3m2	0.0107351	0.256151	0.102	0.083	1	Homeostatic_PLX_vs_Vehicle
N4bp2	0.000611398	0.256044	0.113	0.089	1	Homeostatic_PLX_vs_Vehicle
Gnb5	0.539132	0.256015	0.012	0.011	1	Homeostatic_PLX_vs_Vehicle
Phip	2.26873e-09	0.255909	0.519	0.45	3.74226e-05	Homeostatic_PLX_vs_Vehicle
Noxo1	0.338612	0.255584	0.027	0.024	1	Homeostatic_PLX_vs_Vehicle
Atp1a1	7.07384e-05	0.25549	0.284	0.24	1	Homeostatic_PLX_vs_Vehicle
Rpl34	3.67451e-44	0.255433	0.976	0.956	6.0611e-40	Homeostatic_PLX_vs_Vehicle
Zc3hav1	7.35637e-05	0.254892	0.222	0.183	1	Homeostatic_PLX_vs_Vehicle
Dip2a	0.118979	0.254601	0.07	0.058	1	Homeostatic_PLX_vs_Vehicle
Tesk2	0.156332	0.254551	0.065	0.055	1	Homeostatic_PLX_vs_Vehicle
Slc46a3	1.28695e-05	0.254465	0.221	0.18	0.212282	Homeostatic_PLX_vs_Vehicle
Klc2	0.219885	0.254361	0.034	0.027	1	Homeostatic_PLX_vs_Vehicle
Slc8b1	0.50743	0.254208	0.04	0.035	1	Homeostatic_PLX_vs_Vehicle
Cacna1a	0.0198318	0.254087	0.135	0.114	1	Homeostatic_PLX_vs_Vehicle
Fignl2	0.570338	0.2539	0.026	0.023	1	Homeostatic_PLX_vs_Vehicle
Usb1	0.305556	0.25381	0.016	0.012	1	Homeostatic_PLX_vs_Vehicle
Kmt5c	0.0073701	0.253734	0.055	0.042	1	Homeostatic_PLX_vs_Vehicle
Mon1a	0.518545	0.253168	0.047	0.042	1	Homeostatic_PLX_vs_Vehicle
6430550D23Rik	0.747755	0.252789	0.011	0.01	1	Homeostatic_PLX_vs_Vehicle
Trappc14	0.00717535	0.252365	0.13	0.108	1	Homeostatic_PLX_vs_Vehicle
Alg13	0.0178062	0.252281	0.084	0.069	1	Homeostatic_PLX_vs_Vehicle
Tor3a	0.00547992	0.252207	0.107	0.087	1	Homeostatic_PLX_vs_Vehicle
Chst11	4.52106e-05	0.252074	0.262	0.219	0.745748	Homeostatic_PLX_vs_Vehicle
Plekhg5	0.0150295	0.25186	0.059	0.046	1	Homeostatic_PLX_vs_Vehicle
Zfp948	0.579636	0.251793	0.01	0.007	1	Homeostatic_PLX_vs_Vehicle
Gm28501	0.00608966	0.251706	0.041	0.03	1	Homeostatic_PLX_vs_Vehicle
Arhgap39	1.98307e-12	0.25164	0.595	0.513	3.27107e-08	Homeostatic_PLX_vs_Vehicle
Tmem259	0.0202455	0.251232	0.063	0.05	1	Homeostatic_PLX_vs_Vehicle
Ephx1	0.519374	0.250805	0.027	0.023	1	Homeostatic_PLX_vs_Vehicle
Gm43328	0.391787	0.250742	0.03	0.025	1	Homeostatic_PLX_vs_Vehicle
Eef1d	1.73395e-08	0.250597	0.441	0.374	0.000286015	Homeostatic_PLX_vs_Vehicle
Zswim4	0.332397	0.250376	0.025	0.02	1	Homeostatic_PLX_vs_Vehicle
Fkrp	0.0183943	0.250131	0.034	0.025	1	Homeostatic_PLX_vs_Vehicle
Tbl2	0.189513	0.24979	0.033	0.027	1	Homeostatic_PLX_vs_Vehicle
Il10ra	1.0871e-09	0.249674	0.506	0.436	1.79318e-05	Homeostatic_PLX_vs_Vehicle
Hdhd5	0.243108	0.249309	0.032	0.026	1	Homeostatic_PLX_vs_Vehicle
Uba7	0.0113899	0.24925	0.128	0.107	1	Homeostatic_PLX_vs_Vehicle
Pgp	0.0224411	0.248686	0.092	0.075	1	Homeostatic_PLX_vs_Vehicle
Arfip2	0.143884	0.248636	0.026	0.02	1	Homeostatic_PLX_vs_Vehicle
Txn1	3.83252e-08	0.247786	0.245	0.195	0.000632175	Homeostatic_PLX_vs_Vehicle
Ccdc192	0.00165224	0.247712	0.162	0.134	1	Homeostatic_PLX_vs_Vehicle
Atg2a	0.245753	0.247615	0.04	0.033	1	Homeostatic_PLX_vs_Vehicle
Pbxip1	0.00204726	0.247456	0.241	0.209	1	Homeostatic_PLX_vs_Vehicle
Hace1	0.00861944	0.24735	0.131	0.109	1	Homeostatic_PLX_vs_Vehicle
Heatr5a	5.65467e-09	0.247281	0.488	0.42	9.32739e-05	Homeostatic_PLX_vs_Vehicle
BC028528	9.06491e-05	0.246879	0.294	0.251	1	Homeostatic_PLX_vs_Vehicle
Gm44577	0.380613	0.246789	0.022	0.019	1	Homeostatic_PLX_vs_Vehicle
Atg4d	0.113293	0.246493	0.03	0.023	1	Homeostatic_PLX_vs_Vehicle
2310015A10Rik	0.161394	0.246286	0.055	0.046	1	Homeostatic_PLX_vs_Vehicle
Zfp580	0.104919	0.246034	0.047	0.038	1	Homeostatic_PLX_vs_Vehicle
Sccpdh	0.096266	0.24597	0.047	0.038	1	Homeostatic_PLX_vs_Vehicle
Nbeal2	0.0249105	0.245434	0.043	0.033	1	Homeostatic_PLX_vs_Vehicle
Gm8013	0.101986	0.245317	0.036	0.028	1	Homeostatic_PLX_vs_Vehicle
Ninl	0.215334	0.245306	0.056	0.047	1	Homeostatic_PLX_vs_Vehicle
Il2rg	0.601831	0.245093	0.021	0.018	1	Homeostatic_PLX_vs_Vehicle
Atp5g2	1.15656e-13	0.244937	0.67	0.59	1.90775e-09	Homeostatic_PLX_vs_Vehicle
Sik3	2.47579e-11	0.244469	0.377	0.304	4.08382e-07	Homeostatic_PLX_vs_Vehicle
Mpi	0.0471229	0.244378	0.072	0.059	1	Homeostatic_PLX_vs_Vehicle
Slc25a46	0.111692	0.244284	0.097	0.083	1	Homeostatic_PLX_vs_Vehicle
Rexo1	0.019326	0.244006	0.09	0.074	1	Homeostatic_PLX_vs_Vehicle
Nemp2	0.00659272	0.243836	0.042	0.031	1	Homeostatic_PLX_vs_Vehicle
Ppm1m	0.127117	0.243827	0.063	0.052	1	Homeostatic_PLX_vs_Vehicle
Ctif	0.00857523	0.243715	0.111	0.091	1	Homeostatic_PLX_vs_Vehicle
Tab3	0.0553253	0.243206	0.082	0.068	1	Homeostatic_PLX_vs_Vehicle
Rasa4	0.00184341	0.243091	0.19	0.159	1	Homeostatic_PLX_vs_Vehicle
Naa80	0.338561	0.243067	0.018	0.014	1	Homeostatic_PLX_vs_Vehicle
Per1	0.485959	0.24289	0.016	0.013	1	Homeostatic_PLX_vs_Vehicle
Gm30411	0.00879564	0.242833	0.026	0.018	1	Homeostatic_PLX_vs_Vehicle
Shpk	0.668101	0.242486	0.01	0.008	1	Homeostatic_PLX_vs_Vehicle
Fancl	0.00287567	0.242211	0.152	0.126	1	Homeostatic_PLX_vs_Vehicle
Smcr8	0.0996258	0.241906	0.059	0.048	1	Homeostatic_PLX_vs_Vehicle
Ceacam1	0.0155512	0.241864	0.135	0.114	1	Homeostatic_PLX_vs_Vehicle
Aco1	0.0653534	0.24162	0.112	0.096	1	Homeostatic_PLX_vs_Vehicle
Dlg1	2.74957e-10	0.241318	0.377	0.307	4.53542e-06	Homeostatic_PLX_vs_Vehicle
Afp	0.483113	0.241203	0.02	0.016	1	Homeostatic_PLX_vs_Vehicle
Gnl1	0.408218	0.241163	0.027	0.022	1	Homeostatic_PLX_vs_Vehicle
Mmd	0.0775467	0.240982	0.055	0.044	1	Homeostatic_PLX_vs_Vehicle
Kmt2b	0.000500476	0.240761	0.118	0.094	1	Homeostatic_PLX_vs_Vehicle
Dhx38	0.109322	0.240742	0.101	0.087	1	Homeostatic_PLX_vs_Vehicle
Arhgap27os3	0.378854	0.240736	0.027	0.022	1	Homeostatic_PLX_vs_Vehicle
Lrig3	0.00552485	0.240647	0.06	0.046	1	Homeostatic_PLX_vs_Vehicle
Sdf4	7.02437e-06	0.240242	0.406	0.354	0.115867	Homeostatic_PLX_vs_Vehicle
Zdhhc7	0.0204838	0.239961	0.051	0.04	1	Homeostatic_PLX_vs_Vehicle
Bbs2	0.363868	0.239953	0.032	0.026	1	Homeostatic_PLX_vs_Vehicle
Zfp236	0.000183745	0.239914	0.198	0.163	1	Homeostatic_PLX_vs_Vehicle
Gm43672	0.763089	0.239846	0.014	0.013	1	Homeostatic_PLX_vs_Vehicle
Trf	2.20993e-20	0.239031	0.851	0.785	3.64528e-16	Homeostatic_PLX_vs_Vehicle
Hpcal1	0.00744842	0.238921	0.128	0.106	1	Homeostatic_PLX_vs_Vehicle
Cers6	4.96654e-05	0.238324	0.224	0.186	0.819231	Homeostatic_PLX_vs_Vehicle
Pik3cb	5.34957e-07	0.238292	0.303	0.249	0.00882411	Homeostatic_PLX_vs_Vehicle
Rufy3	7.95609e-05	0.238059	0.23	0.19	1	Homeostatic_PLX_vs_Vehicle
Sptbn1	0.0587806	0.237916	0.086	0.072	1	Homeostatic_PLX_vs_Vehicle
Pde12	0.680936	0.237903	0.022	0.02	1	Homeostatic_PLX_vs_Vehicle
mt-Atp8	0.00220317	0.237866	0.158	0.131	1	Homeostatic_PLX_vs_Vehicle
Lca5l	0.559027	0.237776	0.015	0.012	1	Homeostatic_PLX_vs_Vehicle
Tfdp2	0.183804	0.237577	0.102	0.091	1	Homeostatic_PLX_vs_Vehicle
Gm28874	0.458695	0.237474	0.021	0.017	1	Homeostatic_PLX_vs_Vehicle
Zbtb49	0.621387	0.237441	0.021	0.019	1	Homeostatic_PLX_vs_Vehicle
Plxnb2	1.69751e-09	0.237153	0.431	0.361	2.80004e-05	Homeostatic_PLX_vs_Vehicle
Slc25a3	7.06791e-09	0.236924	0.424	0.357	0.000116585	Homeostatic_PLX_vs_Vehicle
Trmu	0.309694	0.236448	0.051	0.044	1	Homeostatic_PLX_vs_Vehicle
Cs	0.000115098	0.236297	0.1	0.077	1	Homeostatic_PLX_vs_Vehicle
4930473A02Rik	0.168463	0.236019	0.01	0.007	1	Homeostatic_PLX_vs_Vehicle
Tarbp2	0.149916	0.235861	0.026	0.02	1	Homeostatic_PLX_vs_Vehicle
Prdm5	0.308028	0.235811	0.025	0.02	1	Homeostatic_PLX_vs_Vehicle
Rnf126	0.571323	0.235682	0.028	0.024	1	Homeostatic_PLX_vs_Vehicle
Gm17586	0.584981	0.235143	0.013	0.01	1	Homeostatic_PLX_vs_Vehicle
Clasp1	1.26085e-05	0.23498	0.218	0.178	0.207977	Homeostatic_PLX_vs_Vehicle
Cep89	0.19982	0.234735	0.044	0.036	1	Homeostatic_PLX_vs_Vehicle
Chst15	0.0595673	0.234375	0.063	0.052	1	Homeostatic_PLX_vs_Vehicle
Atrn	0.000948626	0.234146	0.194	0.162	1	Homeostatic_PLX_vs_Vehicle
Gm13431	0.606008	0.233574	0.01	0.008	1	Homeostatic_PLX_vs_Vehicle
Vrk2	7.75464e-08	0.232851	0.501	0.438	0.00127913	Homeostatic_PLX_vs_Vehicle
Pds5b	9.80399e-08	0.232801	0.335	0.277	0.00161717	Homeostatic_PLX_vs_Vehicle
Acad11	0.00153269	0.232731	0.041	0.03	1	Homeostatic_PLX_vs_Vehicle
Fbxo3	0.000445677	0.232717	0.143	0.115	1	Homeostatic_PLX_vs_Vehicle
Ptov1	0.086367	0.232069	0.06	0.049	1	Homeostatic_PLX_vs_Vehicle
Dpagt1	0.0371864	0.232043	0.048	0.038	1	Homeostatic_PLX_vs_Vehicle
Gfus	0.309985	0.231673	0.032	0.026	1	Homeostatic_PLX_vs_Vehicle
Mark2	3.87729e-05	0.23143	0.337	0.29	0.639559	Homeostatic_PLX_vs_Vehicle
Fbxo9	0.000708371	0.231328	0.077	0.059	1	Homeostatic_PLX_vs_Vehicle
Zfp408	0.0453754	0.231192	0.028	0.022	1	Homeostatic_PLX_vs_Vehicle
Flywch1	0.57496	0.230971	0.033	0.029	1	Homeostatic_PLX_vs_Vehicle
AI662270	0.0945036	0.230839	0.019	0.014	1	Homeostatic_PLX_vs_Vehicle
Klc4	0.0576281	0.230826	0.05	0.04	1	Homeostatic_PLX_vs_Vehicle
Phykpl	0.598533	0.230689	0.035	0.032	1	Homeostatic_PLX_vs_Vehicle
Lig3	0.0217366	0.230625	0.078	0.063	1	Homeostatic_PLX_vs_Vehicle
Wtip	0.00863272	0.230573	0.031	0.022	1	Homeostatic_PLX_vs_Vehicle
Nfxl1	2.21375e-06	0.229706	0.229	0.186	0.0365158	Homeostatic_PLX_vs_Vehicle
Itpripl2	0.0025177	0.229631	0.195	0.165	1	Homeostatic_PLX_vs_Vehicle
Hscb	0.0301508	0.229419	0.098	0.082	1	Homeostatic_PLX_vs_Vehicle
mt-Co2	2.95276e-21	0.229326	0.852	0.772	4.87058e-17	Homeostatic_PLX_vs_Vehicle
Ccdc9	0.0147205	0.229184	0.088	0.071	1	Homeostatic_PLX_vs_Vehicle
Limk2	0.498848	0.229149	0.036	0.033	1	Homeostatic_PLX_vs_Vehicle
Wdr91	0.110488	0.229072	0.058	0.048	1	Homeostatic_PLX_vs_Vehicle
Catsperg1	0.648652	0.229066	0.016	0.013	1	Homeostatic_PLX_vs_Vehicle
Stub1	0.00588658	0.228903	0.184	0.157	1	Homeostatic_PLX_vs_Vehicle
Gas2l3	0.220538	0.228878	0.016	0.012	1	Homeostatic_PLX_vs_Vehicle
Cdc25a	0.00724658	0.228811	0.062	0.048	1	Homeostatic_PLX_vs_Vehicle
Fam234a	0.11224	0.228746	0.068	0.057	1	Homeostatic_PLX_vs_Vehicle
Trafd1	2.0233e-05	0.22863	0.248	0.206	0.333743	Homeostatic_PLX_vs_Vehicle
Tcp1	5.25453e-06	0.228282	0.256	0.211	0.0866735	Homeostatic_PLX_vs_Vehicle
Agbl5	0.117196	0.228127	0.027	0.021	1	Homeostatic_PLX_vs_Vehicle
Hspe1	1.33134e-07	0.227955	0.537	0.477	0.00219604	Homeostatic_PLX_vs_Vehicle
Chmp1a	0.391683	0.227844	0.049	0.045	1	Homeostatic_PLX_vs_Vehicle
Tbl3	0.315057	0.227708	0.017	0.014	1	Homeostatic_PLX_vs_Vehicle
Cotl1	3.26458e-07	0.227105	0.478	0.419	0.00538493	Homeostatic_PLX_vs_Vehicle
Bicd2	0.00536397	0.227068	0.14	0.116	1	Homeostatic_PLX_vs_Vehicle
Edc4	0.0252133	0.226999	0.041	0.032	1	Homeostatic_PLX_vs_Vehicle
Arpc1b	2.4303e-08	0.226958	0.528	0.463	0.000400878	Homeostatic_PLX_vs_Vehicle
Rpl41	6.45086e-29	0.226951	0.963	0.935	1.06407e-24	Homeostatic_PLX_vs_Vehicle
Gm56862	0.195334	0.226765	0.086	0.075	1	Homeostatic_PLX_vs_Vehicle
Cd34	4.98798e-07	0.22658	0.295	0.243	0.00822767	Homeostatic_PLX_vs_Vehicle
Tmem150a	0.741684	0.226448	0.018	0.016	1	Homeostatic_PLX_vs_Vehicle
Dpp7	0.126397	0.226176	0.042	0.034	1	Homeostatic_PLX_vs_Vehicle
Hmbs	0.610771	0.225954	0.024	0.023	1	Homeostatic_PLX_vs_Vehicle
Ssbp4	0.0431373	0.225945	0.09	0.075	1	Homeostatic_PLX_vs_Vehicle
Mkks	0.87535	0.225129	0.011	0.01	1	Homeostatic_PLX_vs_Vehicle
Acaa1a	0.0468389	0.225045	0.089	0.074	1	Homeostatic_PLX_vs_Vehicle
Rnft1	0.010524	0.224948	0.097	0.08	1	Homeostatic_PLX_vs_Vehicle
Usp20	0.62283	0.22494	0.026	0.022	1	Homeostatic_PLX_vs_Vehicle
Ptpn2	0.0117355	0.224823	0.181	0.156	1	Homeostatic_PLX_vs_Vehicle
Fancg	0.775354	0.224811	0.01	0.009	1	Homeostatic_PLX_vs_Vehicle
Nsd2	4.85464e-06	0.224764	0.251	0.206	0.0800772	Homeostatic_PLX_vs_Vehicle
Cdc16	0.0159189	0.224624	0.096	0.079	1	Homeostatic_PLX_vs_Vehicle
Slc25a23	0.652663	0.224551	0.03	0.027	1	Homeostatic_PLX_vs_Vehicle
Arv1	0.106305	0.224497	0.072	0.061	1	Homeostatic_PLX_vs_Vehicle
Neil1	0.522527	0.224284	0.012	0.013	1	Homeostatic_PLX_vs_Vehicle
Cactin	0.548328	0.22401	0.021	0.018	1	Homeostatic_PLX_vs_Vehicle
Adcy7	1.38856e-06	0.223878	0.223	0.18	0.0229044	Homeostatic_PLX_vs_Vehicle
Pgls	0.000230409	0.223803	0.293	0.252	1	Homeostatic_PLX_vs_Vehicle
Zc3h14	3.91306e-05	0.223543	0.254	0.212	0.645459	Homeostatic_PLX_vs_Vehicle
Ybx3	0.0100428	0.223	0.093	0.076	1	Homeostatic_PLX_vs_Vehicle
Pigg	0.278327	0.222634	0.063	0.055	1	Homeostatic_PLX_vs_Vehicle
Klhl2	0.0781268	0.222583	0.11	0.095	1	Homeostatic_PLX_vs_Vehicle
Taf8	0.103169	0.222429	0.031	0.025	1	Homeostatic_PLX_vs_Vehicle
Shisa5	0.023991	0.22242	0.171	0.149	1	Homeostatic_PLX_vs_Vehicle
Slc35b2	0.0039196	0.222412	0.099	0.08	1	Homeostatic_PLX_vs_Vehicle
Ttc19	0.166715	0.222387	0.091	0.079	1	Homeostatic_PLX_vs_Vehicle
Adam9	0.0278144	0.222296	0.101	0.084	1	Homeostatic_PLX_vs_Vehicle
Ajm1	0.0999521	0.222274	0.014	0.01	1	Homeostatic_PLX_vs_Vehicle
Ube2z	0.100714	0.222257	0.082	0.069	1	Homeostatic_PLX_vs_Vehicle
Tns3	4.89318e-10	0.222112	0.624	0.561	8.0713e-06	Homeostatic_PLX_vs_Vehicle
Fbxl15	0.676219	0.222057	0.019	0.018	1	Homeostatic_PLX_vs_Vehicle
Lacc1	1.67852e-08	0.222007	0.467	0.4	0.000276871	Homeostatic_PLX_vs_Vehicle
Apoc1	0.870795	0.22197	0.012	0.012	1	Homeostatic_PLX_vs_Vehicle
Nap1l1	3.41914e-07	0.221955	0.435	0.374	0.00563988	Homeostatic_PLX_vs_Vehicle
B2m	1.59432e-49	0.221712	0.996	0.989	2.62984e-45	Homeostatic_PLX_vs_Vehicle
AU020206	9.22431e-07	0.221581	0.54	0.497	0.0152155	Homeostatic_PLX_vs_Vehicle
Ift140	0.0104994	0.221523	0.075	0.059	1	Homeostatic_PLX_vs_Vehicle
Gm19522	0.425009	0.22151	0.025	0.02	1	Homeostatic_PLX_vs_Vehicle
Myo9b	8.05542e-06	0.221458	0.294	0.247	0.132874	Homeostatic_PLX_vs_Vehicle
Cyb5r3	0.00584471	0.221305	0.123	0.101	1	Homeostatic_PLX_vs_Vehicle
Tmem120a	0.00730383	0.221117	0.03	0.021	1	Homeostatic_PLX_vs_Vehicle
Acaca	3.79987e-05	0.221102	0.114	0.087	0.626788	Homeostatic_PLX_vs_Vehicle
Ids	0.0146986	0.220882	0.148	0.125	1	Homeostatic_PLX_vs_Vehicle
Pi4k2b	0.467463	0.220796	0.015	0.012	1	Homeostatic_PLX_vs_Vehicle
2810001G20Rik	0.543164	0.220686	0.014	0.014	1	Homeostatic_PLX_vs_Vehicle
Paqr7	0.333421	0.220673	0.047	0.041	1	Homeostatic_PLX_vs_Vehicle
Tmem165	0.000960964	0.220556	0.204	0.172	1	Homeostatic_PLX_vs_Vehicle
Sh3bp1	0.000504323	0.220308	0.169	0.139	1	Homeostatic_PLX_vs_Vehicle
Gm11973	0.0653611	0.220272	0.02	0.015	1	Homeostatic_PLX_vs_Vehicle
Papss1	8.07263e-07	0.220206	0.248	0.202	0.0133158	Homeostatic_PLX_vs_Vehicle
Cd2bp2	0.242022	0.219979	0.036	0.029	1	Homeostatic_PLX_vs_Vehicle
Mbd6	0.0239483	0.219978	0.072	0.058	1	Homeostatic_PLX_vs_Vehicle
Vac14	0.00537518	0.219974	0.115	0.094	1	Homeostatic_PLX_vs_Vehicle
Phkg2	0.274584	0.219916	0.077	0.068	1	Homeostatic_PLX_vs_Vehicle
Wdr37	1.96979e-06	0.219723	0.264	0.217	0.0324918	Homeostatic_PLX_vs_Vehicle
Zfp622	0.0189859	0.219497	0.067	0.054	1	Homeostatic_PLX_vs_Vehicle
Bop1	0.171285	0.219339	0.025	0.02	1	Homeostatic_PLX_vs_Vehicle
Cep192	2.55268e-05	0.219283	0.252	0.21	0.421064	Homeostatic_PLX_vs_Vehicle
Trim34a	0.00128621	0.219095	0.123	0.099	1	Homeostatic_PLX_vs_Vehicle
Alad	0.811217	0.219086	0.017	0.016	1	Homeostatic_PLX_vs_Vehicle
2010001A14Rik	0.744644	0.219054	0.011	0.01	1	Homeostatic_PLX_vs_Vehicle
Mcph1	0.0740353	0.218905	0.126	0.11	1	Homeostatic_PLX_vs_Vehicle
Sbf1	0.0505961	0.218763	0.061	0.05	1	Homeostatic_PLX_vs_Vehicle
Glrx5	0.0747382	0.218752	0.122	0.106	1	Homeostatic_PLX_vs_Vehicle
Hvcn1	0.00223997	0.218625	0.174	0.145	1	Homeostatic_PLX_vs_Vehicle
Rbm4b	0.0320104	0.218582	0.037	0.028	1	Homeostatic_PLX_vs_Vehicle
Spats2	0.00396982	0.218063	0.099	0.08	1	Homeostatic_PLX_vs_Vehicle
Txndc16	0.007573	0.217645	0.155	0.131	1	Homeostatic_PLX_vs_Vehicle
Tlr9	0.506527	0.217592	0.041	0.036	1	Homeostatic_PLX_vs_Vehicle
Phka2	3.45014e-07	0.217549	0.284	0.234	0.00569101	Homeostatic_PLX_vs_Vehicle
Psen2	0.370034	0.217491	0.044	0.038	1	Homeostatic_PLX_vs_Vehicle
Ptpn12	0.000125403	0.217193	0.129	0.101	1	Homeostatic_PLX_vs_Vehicle
Agl	0.0136389	0.217168	0.144	0.122	1	Homeostatic_PLX_vs_Vehicle
Ank	0.0235487	0.217135	0.145	0.125	1	Homeostatic_PLX_vs_Vehicle
Mllt3	0.00437705	0.217037	0.138	0.113	1	Homeostatic_PLX_vs_Vehicle
Cpt2	0.222822	0.216749	0.019	0.015	1	Homeostatic_PLX_vs_Vehicle
Nfat5	2.05858e-10	0.216708	0.501	0.426	3.39563e-06	Homeostatic_PLX_vs_Vehicle
Rigi	0.000300523	0.21667	0.195	0.163	1	Homeostatic_PLX_vs_Vehicle
Chmp1b2	0.493447	0.216597	0.048	0.042	1	Homeostatic_PLX_vs_Vehicle
Zfp708	0.812979	0.216518	0.015	0.014	1	Homeostatic_PLX_vs_Vehicle
Itga5	0.0971772	0.216269	0.031	0.023	1	Homeostatic_PLX_vs_Vehicle
Ankrd52	0.00560785	0.216123	0.104	0.085	1	Homeostatic_PLX_vs_Vehicle
Clk2	8.46582e-06	0.216113	0.16	0.127	0.139644	Homeostatic_PLX_vs_Vehicle
Tbc1d9	7.50849e-08	0.2157	0.535	0.471	0.00123853	Homeostatic_PLX_vs_Vehicle
Nt5dc2	0.848317	0.215625	0.011	0.01	1	Homeostatic_PLX_vs_Vehicle
Pdgfa	0.171896	0.215493	0.072	0.067	1	Homeostatic_PLX_vs_Vehicle
Tbce	2.52415e-05	0.215258	0.143	0.113	0.416359	Homeostatic_PLX_vs_Vehicle
Taf1c	0.324863	0.215217	0.027	0.025	1	Homeostatic_PLX_vs_Vehicle
Zfp318	0.0149891	0.215198	0.172	0.148	1	Homeostatic_PLX_vs_Vehicle
Naalad2	0.00241984	0.215035	0.187	0.158	1	Homeostatic_PLX_vs_Vehicle
Tcirg1	0.000134439	0.214939	0.297	0.255	1	Homeostatic_PLX_vs_Vehicle
Rassf1	0.068927	0.214856	0.075	0.062	1	Homeostatic_PLX_vs_Vehicle
Dusp19	0.669479	0.214802	0.022	0.02	1	Homeostatic_PLX_vs_Vehicle
Rab35	0.00148684	0.214779	0.219	0.187	1	Homeostatic_PLX_vs_Vehicle
Pfkfb2	0.0172652	0.214729	0.059	0.047	1	Homeostatic_PLX_vs_Vehicle
Chn2	8.38423e-11	0.214616	0.771	0.721	1.38298e-06	Homeostatic_PLX_vs_Vehicle
Arhgap9	0.392924	0.214384	0.052	0.047	1	Homeostatic_PLX_vs_Vehicle
Dvl1	0.03303	0.214374	0.027	0.02	1	Homeostatic_PLX_vs_Vehicle
Zfp341	0.647504	0.213999	0.016	0.014	1	Homeostatic_PLX_vs_Vehicle
mt-Atp6	1.54425e-18	0.213608	0.843	0.769	2.54724e-14	Homeostatic_PLX_vs_Vehicle
Pals2	0.0017636	0.213559	0.28	0.246	1	Homeostatic_PLX_vs_Vehicle
Hmgcr	0.0225613	0.213192	0.07	0.057	1	Homeostatic_PLX_vs_Vehicle
E230016M11Rik	0.142562	0.21319	0.03	0.023	1	Homeostatic_PLX_vs_Vehicle
Fbxw7	5.10352e-07	0.212529	0.285	0.235	0.00841826	Homeostatic_PLX_vs_Vehicle
Tgm2	0.667002	0.212528	0.041	0.037	1	Homeostatic_PLX_vs_Vehicle
Cybc1	0.282605	0.212359	0.065	0.056	1	Homeostatic_PLX_vs_Vehicle
Slc35b3	0.0113971	0.212242	0.08	0.065	1	Homeostatic_PLX_vs_Vehicle
Lat2	0.000377129	0.211989	0.227	0.191	1	Homeostatic_PLX_vs_Vehicle
Extl3	3.83347e-06	0.211932	0.42	0.365	0.063233	Homeostatic_PLX_vs_Vehicle
Rcan3	0.005007	0.211866	0.082	0.066	1	Homeostatic_PLX_vs_Vehicle
Tmem268	0.217932	0.21163	0.072	0.066	1	Homeostatic_PLX_vs_Vehicle
Plin2	0.401675	0.211453	0.046	0.04	1	Homeostatic_PLX_vs_Vehicle
Speg	0.0339104	0.211341	0.039	0.03	1	Homeostatic_PLX_vs_Vehicle
Akt2	0.270584	0.211269	0.073	0.064	1	Homeostatic_PLX_vs_Vehicle
Ints7	0.021613	0.211125	0.061	0.049	1	Homeostatic_PLX_vs_Vehicle
Megf9	0.0731521	0.211087	0.045	0.036	1	Homeostatic_PLX_vs_Vehicle
Stx16	7.50692e-08	0.211044	0.406	0.344	0.00123827	Homeostatic_PLX_vs_Vehicle
Pcgf5	0.0876332	0.211031	0.086	0.073	1	Homeostatic_PLX_vs_Vehicle
Cdc42bpb	8.29413e-05	0.210823	0.212	0.175	1	Homeostatic_PLX_vs_Vehicle
Sulf2	0.590507	0.210775	0.028	0.025	1	Homeostatic_PLX_vs_Vehicle
Jpt1	0.0442808	0.210401	0.152	0.132	1	Homeostatic_PLX_vs_Vehicle
Maz	0.283412	0.210274	0.057	0.049	1	Homeostatic_PLX_vs_Vehicle
Smim3	0.00615048	0.210163	0.055	0.042	1	Homeostatic_PLX_vs_Vehicle
Spata1	0.00031193	0.210034	0.089	0.069	1	Homeostatic_PLX_vs_Vehicle
H2-K2	0.622741	0.209978	0.011	0.01	1	Homeostatic_PLX_vs_Vehicle
Taf6	0.0826935	0.2098	0.053	0.044	1	Homeostatic_PLX_vs_Vehicle
Rad52	0.371564	0.209549	0.035	0.029	1	Homeostatic_PLX_vs_Vehicle
Pyroxd1	0.0802734	0.209244	0.072	0.06	1	Homeostatic_PLX_vs_Vehicle
Ctdsp2	0.00491157	0.20924	0.085	0.068	1	Homeostatic_PLX_vs_Vehicle
Gm43707	0.12084	0.209172	0.012	0.008	1	Homeostatic_PLX_vs_Vehicle
Chchd5	0.016078	0.208917	0.102	0.084	1	Homeostatic_PLX_vs_Vehicle
Tfap4	0.793538	0.208677	0.014	0.013	1	Homeostatic_PLX_vs_Vehicle
Amz1	0.00018337	0.208124	0.122	0.097	1	Homeostatic_PLX_vs_Vehicle
1700037H04Rik	0.834767	0.208026	0.011	0.01	1	Homeostatic_PLX_vs_Vehicle
Nt5c3b	0.561592	0.208016	0.032	0.028	1	Homeostatic_PLX_vs_Vehicle
Arhgap18	0.00162295	0.207901	0.185	0.155	1	Homeostatic_PLX_vs_Vehicle
Ltbr	0.24009	0.207694	0.065	0.056	1	Homeostatic_PLX_vs_Vehicle
Afmid	0.107516	0.207636	0.037	0.03	1	Homeostatic_PLX_vs_Vehicle
Cnpy4	0.109453	0.207586	0.032	0.025	1	Homeostatic_PLX_vs_Vehicle
Kdm5c	0.00196943	0.207456	0.192	0.162	1	Homeostatic_PLX_vs_Vehicle
Srebf2	0.491621	0.207338	0.042	0.036	1	Homeostatic_PLX_vs_Vehicle
Zdhhc4	0.00762922	0.20691	0.051	0.04	1	Homeostatic_PLX_vs_Vehicle
Hck	5.96912e-06	0.206712	0.38	0.327	0.0984606	Homeostatic_PLX_vs_Vehicle
Nme2	1.51089e-07	0.206566	0.55	0.487	0.00249222	Homeostatic_PLX_vs_Vehicle
2900052L18Rik	0.553312	0.206531	0.032	0.028	1	Homeostatic_PLX_vs_Vehicle
Ercc4	0.0132933	0.206528	0.064	0.05	1	Homeostatic_PLX_vs_Vehicle
Bmt2	1.70738e-05	0.206452	0.283	0.237	0.281632	Homeostatic_PLX_vs_Vehicle
Hk3	0.000324766	0.206444	0.14	0.114	1	Homeostatic_PLX_vs_Vehicle
Card9	0.0176122	0.20616	0.088	0.072	1	Homeostatic_PLX_vs_Vehicle
Ddx31	0.00018334	0.206109	0.154	0.125	1	Homeostatic_PLX_vs_Vehicle
Mfsd10	0.0605924	0.206108	0.039	0.031	1	Homeostatic_PLX_vs_Vehicle
Gtf2e2	0.0148464	0.206033	0.108	0.089	1	Homeostatic_PLX_vs_Vehicle
Zfpl1	0.570034	0.206028	0.04	0.035	1	Homeostatic_PLX_vs_Vehicle
Stx7	2.22748e-10	0.205872	0.652	0.581	3.67423e-06	Homeostatic_PLX_vs_Vehicle
Arhgdia	0.000647815	0.205763	0.26	0.223	1	Homeostatic_PLX_vs_Vehicle
Marcksl1	0.648051	0.205702	0.029	0.025	1	Homeostatic_PLX_vs_Vehicle
Tbc1d17	0.557601	0.205699	0.036	0.032	1	Homeostatic_PLX_vs_Vehicle
Rpl37	2.55397e-29	0.20566	0.976	0.949	4.21277e-25	Homeostatic_PLX_vs_Vehicle
Ccdc157	0.15362	0.205594	0.031	0.025	1	Homeostatic_PLX_vs_Vehicle
BC029722	0.441557	0.205292	0.033	0.028	1	Homeostatic_PLX_vs_Vehicle
Gpr137	0.597816	0.205077	0.039	0.035	1	Homeostatic_PLX_vs_Vehicle
Esyt1	0.181619	0.204907	0.059	0.049	1	Homeostatic_PLX_vs_Vehicle
Edem3	0.000353413	0.204118	0.148	0.12	1	Homeostatic_PLX_vs_Vehicle
Lyst	6.70716e-07	0.203665	0.436	0.377	0.0110635	Homeostatic_PLX_vs_Vehicle
Gm42659	0.0822453	0.203623	0.032	0.025	1	Homeostatic_PLX_vs_Vehicle
Sap30l	0.169168	0.203499	0.103	0.094	1	Homeostatic_PLX_vs_Vehicle
Vash1	0.279006	0.203189	0.021	0.017	1	Homeostatic_PLX_vs_Vehicle
Hivep1	0.00506552	0.20313	0.18	0.153	1	Homeostatic_PLX_vs_Vehicle
Zfp61	0.270927	0.202927	0.012	0.009	1	Homeostatic_PLX_vs_Vehicle
Zfat	0.00318302	0.202892	0.06	0.046	1	Homeostatic_PLX_vs_Vehicle
Apba1	4.22547e-08	0.202849	0.555	0.49	0.000696991	Homeostatic_PLX_vs_Vehicle
H2-DMa	5.1616e-09	0.202813	0.395	0.33	8.51406e-05	Homeostatic_PLX_vs_Vehicle
Sf3b3	0.0247206	0.202681	0.164	0.142	1	Homeostatic_PLX_vs_Vehicle
Cyp4f16	0.17397	0.202649	0.024	0.019	1	Homeostatic_PLX_vs_Vehicle
Notch4	0.689832	0.202635	0.01	0.008	1	Homeostatic_PLX_vs_Vehicle
Gm56614	0.0694865	0.20253	0.041	0.032	1	Homeostatic_PLX_vs_Vehicle
Plcl1	1.42153e-15	0.202244	0.93	0.896	2.34481e-11	Homeostatic_PLX_vs_Vehicle
Mtfr1l	0.00778225	0.202226	0.096	0.08	1	Homeostatic_PLX_vs_Vehicle
Rassf3	1.02488e-06	0.202217	0.244	0.199	0.0169054	Homeostatic_PLX_vs_Vehicle
Ppp6r1	0.000229232	0.202116	0.222	0.186	1	Homeostatic_PLX_vs_Vehicle
Rgs3	0.735637	0.202046	0.025	0.024	1	Homeostatic_PLX_vs_Vehicle
Wdfy1	0.00519169	0.202006	0.153	0.128	1	Homeostatic_PLX_vs_Vehicle
Lrpprc	0.0012785	0.201981	0.296	0.259	1	Homeostatic_PLX_vs_Vehicle
Get4	0.0173671	0.201958	0.049	0.039	1	Homeostatic_PLX_vs_Vehicle
Ncapd2	0.322344	0.201561	0.013	0.01	1	Homeostatic_PLX_vs_Vehicle
Gpaa1	0.0190654	0.201492	0.054	0.042	1	Homeostatic_PLX_vs_Vehicle
Csad	8.23063e-05	0.201359	0.304	0.26	1	Homeostatic_PLX_vs_Vehicle
Zkscan6	0.225867	0.201098	0.042	0.035	1	Homeostatic_PLX_vs_Vehicle
Mapk1ip1l	2.19975e-05	0.200996	0.163	0.13	0.362848	Homeostatic_PLX_vs_Vehicle
Ccr5	1.89199e-08	0.200936	0.662	0.604	0.000312084	Homeostatic_PLX_vs_Vehicle
Kat2b	2.02033e-05	0.20079	0.268	0.225	0.333254	Homeostatic_PLX_vs_Vehicle
Alg3	0.543353	0.200782	0.023	0.022	1	Homeostatic_PLX_vs_Vehicle
Fxr2	0.101533	0.200766	0.102	0.087	1	Homeostatic_PLX_vs_Vehicle
Arf6	0.378475	0.200548	0.051	0.045	1	Homeostatic_PLX_vs_Vehicle
Cd81	1.53196e-22	0.200502	0.964	0.933	2.52697e-18	Homeostatic_PLX_vs_Vehicle
Arl10	0.0533146	0.200455	0.118	0.101	1	Homeostatic_PLX_vs_Vehicle
Alpk1	0.00181957	0.200329	0.086	0.068	1	Homeostatic_PLX_vs_Vehicle
Tatdn2	0.146031	0.200304	0.057	0.048	1	Homeostatic_PLX_vs_Vehicle
Gpd2	0.00370298	0.199973	0.03	0.021	1	Homeostatic_PLX_vs_Vehicle
Polr2d	0.359207	0.199972	0.053	0.046	1	Homeostatic_PLX_vs_Vehicle
P2rx7	1.80432e-07	0.199893	0.481	0.418	0.00297622	Homeostatic_PLX_vs_Vehicle
Znrf3	0.087908	0.199753	0.132	0.115	1	Homeostatic_PLX_vs_Vehicle
Ccdc51	0.299866	0.199704	0.022	0.018	1	Homeostatic_PLX_vs_Vehicle
Lrch3	5.72782e-06	0.199677	0.425	0.37	0.0944803	Homeostatic_PLX_vs_Vehicle
Morc3	3.69175e-06	0.19967	0.529	0.473	0.0608954	Homeostatic_PLX_vs_Vehicle
Usp7	0.00232012	0.199554	0.257	0.223	1	Homeostatic_PLX_vs_Vehicle
Rcc1l	0.428039	0.1995	0.021	0.017	1	Homeostatic_PLX_vs_Vehicle
R3hdm4	0.144552	0.199491	0.068	0.058	1	Homeostatic_PLX_vs_Vehicle
Klhl13	0.209593	0.199404	0.027	0.022	1	Homeostatic_PLX_vs_Vehicle
Ifngr2	1.72009e-07	0.199343	0.556	0.493	0.00283729	Homeostatic_PLX_vs_Vehicle
Erp29	9.43391e-10	0.199155	0.68	0.615	1.55612e-05	Homeostatic_PLX_vs_Vehicle
Pbx3	0.000205368	0.199137	0.344	0.301	1	Homeostatic_PLX_vs_Vehicle
Mdfic	0.342945	0.198967	0.033	0.027	1	Homeostatic_PLX_vs_Vehicle
Parp1	2.42136e-05	0.198821	0.251	0.211	0.399403	Homeostatic_PLX_vs_Vehicle
Dnajc21	0.00515013	0.198725	0.163	0.137	1	Homeostatic_PLX_vs_Vehicle
Cry2	0.140967	0.198471	0.016	0.012	1	Homeostatic_PLX_vs_Vehicle
Pold4	5.62932e-06	0.197639	0.345	0.294	0.0928556	Homeostatic_PLX_vs_Vehicle
Rab20	0.0538318	0.197531	0.081	0.068	1	Homeostatic_PLX_vs_Vehicle
Grik3	0.282057	0.197498	0.025	0.02	1	Homeostatic_PLX_vs_Vehicle
Gys1	0.0130349	0.197352	0.025	0.018	1	Homeostatic_PLX_vs_Vehicle
Tor2a	0.381217	0.19725	0.047	0.041	1	Homeostatic_PLX_vs_Vehicle
Rnf170	0.17843	0.197248	0.089	0.077	1	Homeostatic_PLX_vs_Vehicle
Ranbp10	0.000101383	0.197212	0.239	0.2	1	Homeostatic_PLX_vs_Vehicle
Elf4	1.44315e-06	0.197157	0.295	0.246	0.0238048	Homeostatic_PLX_vs_Vehicle
Asb6	0.166949	0.197107	0.022	0.017	1	Homeostatic_PLX_vs_Vehicle
Slc5a3	0.490473	0.19693	0.041	0.036	1	Homeostatic_PLX_vs_Vehicle
Zfp251	0.490972	0.196847	0.039	0.034	1	Homeostatic_PLX_vs_Vehicle
Mccc1	0.342627	0.196756	0.053	0.046	1	Homeostatic_PLX_vs_Vehicle
Rmdn3	0.445243	0.196617	0.039	0.034	1	Homeostatic_PLX_vs_Vehicle
Ino80	0.000826115	0.196607	0.283	0.245	1	Homeostatic_PLX_vs_Vehicle
Get1	0.500009	0.196565	0.035	0.031	1	Homeostatic_PLX_vs_Vehicle
Zfp263	0.0677534	0.19637	0.083	0.07	1	Homeostatic_PLX_vs_Vehicle
Zfp566	0.529664	0.19604	0.037	0.033	1	Homeostatic_PLX_vs_Vehicle
Higd2a	2.33196e-08	0.195929	0.453	0.388	0.000384656	Homeostatic_PLX_vs_Vehicle
Rlf	4.85484e-06	0.195915	0.364	0.312	0.0800806	Homeostatic_PLX_vs_Vehicle
Arl6ip4	0.00309551	0.195404	0.208	0.178	1	Homeostatic_PLX_vs_Vehicle
Wdr46	0.332401	0.195372	0.029	0.024	1	Homeostatic_PLX_vs_Vehicle
Scn1b	0.00696605	0.195296	0.14	0.118	1	Homeostatic_PLX_vs_Vehicle
Nthl1	0.404781	0.195288	0.015	0.012	1	Homeostatic_PLX_vs_Vehicle
Lgr4	0.219816	0.195178	0.018	0.014	1	Homeostatic_PLX_vs_Vehicle
Mrps2	0.819014	0.195153	0.02	0.018	1	Homeostatic_PLX_vs_Vehicle
Map3k14	0.000218823	0.195062	0.203	0.17	1	Homeostatic_PLX_vs_Vehicle
Zdhhc13	0.0156448	0.194883	0.105	0.087	1	Homeostatic_PLX_vs_Vehicle
Csf2ra	0.00900622	0.194844	0.109	0.091	1	Homeostatic_PLX_vs_Vehicle
Ddb2	0.026454	0.194754	0.053	0.042	1	Homeostatic_PLX_vs_Vehicle
Gm38882	0.922344	0.194589	0.011	0.01	1	Homeostatic_PLX_vs_Vehicle
2810002D19Rik	0.533742	0.194586	0.034	0.029	1	Homeostatic_PLX_vs_Vehicle
Mthfd1	0.00346956	0.194546	0.075	0.06	1	Homeostatic_PLX_vs_Vehicle
Gm13708	0.526523	0.194495	0.021	0.018	1	Homeostatic_PLX_vs_Vehicle
Znrf2	0.000328763	0.19433	0.443	0.403	1	Homeostatic_PLX_vs_Vehicle
Dnpep	0.283479	0.194247	0.042	0.035	1	Homeostatic_PLX_vs_Vehicle
Aup1	2.71821e-05	0.193742	0.243	0.203	0.448369	Homeostatic_PLX_vs_Vehicle
Limk1	0.0265778	0.193506	0.074	0.061	1	Homeostatic_PLX_vs_Vehicle
Fiz1	0.548235	0.193237	0.027	0.023	1	Homeostatic_PLX_vs_Vehicle
Rasal3	0.00110162	0.193211	0.249	0.215	1	Homeostatic_PLX_vs_Vehicle
Drosha	0.178028	0.193166	0.098	0.086	1	Homeostatic_PLX_vs_Vehicle
Sap30	0.0905776	0.193139	0.065	0.054	1	Homeostatic_PLX_vs_Vehicle
Zdhhc3	0.00112052	0.193001	0.12	0.098	1	Homeostatic_PLX_vs_Vehicle
Snhg17	0.0889014	0.192966	0.033	0.026	1	Homeostatic_PLX_vs_Vehicle
Madd	4.43515e-05	0.192853	0.163	0.132	0.731579	Homeostatic_PLX_vs_Vehicle
Csf2rb2	0.281875	0.19267	0.075	0.066	1	Homeostatic_PLX_vs_Vehicle
Slc6a6	3.70351e-05	0.192645	0.313	0.268	0.610894	Homeostatic_PLX_vs_Vehicle
Cul7	0.197769	0.192602	0.023	0.018	1	Homeostatic_PLX_vs_Vehicle
Dnajc12	0.559331	0.192566	0.029	0.027	1	Homeostatic_PLX_vs_Vehicle
Gm16062	0.229894	0.192517	0.012	0.009	1	Homeostatic_PLX_vs_Vehicle
Mob2	0.111291	0.192362	0.114	0.099	1	Homeostatic_PLX_vs_Vehicle
Atxn7l3	0.0789894	0.192321	0.074	0.062	1	Homeostatic_PLX_vs_Vehicle
Tlk2	0.000372423	0.192117	0.295	0.255	1	Homeostatic_PLX_vs_Vehicle
Fbrsl1	3.25935e-05	0.191925	0.282	0.239	0.53763	Homeostatic_PLX_vs_Vehicle
Ddhd2	6.51602e-06	0.191799	0.251	0.209	0.107482	Homeostatic_PLX_vs_Vehicle
Apbb2	0.000215635	0.191619	0.367	0.323	1	Homeostatic_PLX_vs_Vehicle
Rpl14	4.21931e-11	0.191512	0.793	0.736	6.95976e-07	Homeostatic_PLX_vs_Vehicle
Ankrd13a	0.0110211	0.191456	0.199	0.173	1	Homeostatic_PLX_vs_Vehicle
Zfp281	0.159569	0.1912	0.073	0.063	1	Homeostatic_PLX_vs_Vehicle
Gpank1	0.431129	0.191184	0.029	0.024	1	Homeostatic_PLX_vs_Vehicle
Scmh1	0.000255826	0.190976	0.392	0.348	1	Homeostatic_PLX_vs_Vehicle
Espl1	0.0623719	0.190722	0.032	0.025	1	Homeostatic_PLX_vs_Vehicle
Igbp1	5.102e-06	0.190678	0.314	0.266	0.0841575	Homeostatic_PLX_vs_Vehicle
Tmem80	0.578447	0.190453	0.034	0.031	1	Homeostatic_PLX_vs_Vehicle
Tnfaip2	0.00909696	0.190376	0.087	0.071	1	Homeostatic_PLX_vs_Vehicle
Ss18l1	0.253328	0.190285	0.028	0.022	1	Homeostatic_PLX_vs_Vehicle
0610009L18Rik	0.0255704	0.190268	0.03	0.023	1	Homeostatic_PLX_vs_Vehicle
Herc6	0.0303741	0.190246	0.233	0.208	1	Homeostatic_PLX_vs_Vehicle
Zfp64	0.0205891	0.190111	0.062	0.05	1	Homeostatic_PLX_vs_Vehicle
Ago2	0.00119206	0.189974	0.189	0.159	1	Homeostatic_PLX_vs_Vehicle
Rnf180	6.89175e-08	0.189947	0.578	0.513	0.00113679	Homeostatic_PLX_vs_Vehicle
Nckap5l	1.26354e-05	0.189758	0.177	0.143	0.208421	Homeostatic_PLX_vs_Vehicle
Snx32	0.733156	0.189707	0.027	0.024	1	Homeostatic_PLX_vs_Vehicle
Plcb2	0.000348125	0.189635	0.22	0.186	1	Homeostatic_PLX_vs_Vehicle
Suz12	3.73154e-07	0.189628	0.329	0.275	0.00615517	Homeostatic_PLX_vs_Vehicle
Atad2b	1.29348e-09	0.188786	0.481	0.411	2.13359e-05	Homeostatic_PLX_vs_Vehicle
Eif3b	0.107138	0.188639	0.136	0.12	1	Homeostatic_PLX_vs_Vehicle
Itgb5	1.46161e-10	0.188517	0.82	0.773	2.41093e-06	Homeostatic_PLX_vs_Vehicle
Ppp2r3d	0.127748	0.188467	0.044	0.036	1	Homeostatic_PLX_vs_Vehicle
D330041H03Rik	0.431607	0.188457	0.016	0.013	1	Homeostatic_PLX_vs_Vehicle
Nol8	0.0290008	0.188441	0.126	0.108	1	Homeostatic_PLX_vs_Vehicle
Zfp511	0.306631	0.18802	0.076	0.068	1	Homeostatic_PLX_vs_Vehicle
Cenpl	0.756251	0.18786	0.015	0.014	1	Homeostatic_PLX_vs_Vehicle
Fbxo33	0.130569	0.187769	0.106	0.093	1	Homeostatic_PLX_vs_Vehicle
Mrc2	4.8029e-05	0.187727	0.1	0.078	0.792238	Homeostatic_PLX_vs_Vehicle
Apobec3	0.00166018	0.187436	0.275	0.241	1	Homeostatic_PLX_vs_Vehicle
Cacnb2	5.39389e-07	0.187419	0.727	0.676	0.00889721	Homeostatic_PLX_vs_Vehicle
Ppp5c	0.12225	0.187403	0.111	0.097	1	Homeostatic_PLX_vs_Vehicle
Atp13a2	0.00868105	0.187327	0.145	0.123	1	Homeostatic_PLX_vs_Vehicle
Dtwd2	0.0678004	0.187318	0.037	0.03	1	Homeostatic_PLX_vs_Vehicle
Adam17	1.38788e-09	0.187266	0.544	0.472	2.28932e-05	Homeostatic_PLX_vs_Vehicle
Tubgcp4	0.0207177	0.187228	0.106	0.09	1	Homeostatic_PLX_vs_Vehicle
Ppfibp2	0.0523295	0.186636	0.158	0.139	1	Homeostatic_PLX_vs_Vehicle
Eci1	0.167939	0.186509	0.072	0.062	1	Homeostatic_PLX_vs_Vehicle
Kif1b	3.40937e-08	0.186466	0.343	0.286	0.000562375	Homeostatic_PLX_vs_Vehicle
Dnaaf9	0.462498	0.186439	0.072	0.065	1	Homeostatic_PLX_vs_Vehicle
Arfgap2	0.0516293	0.186282	0.085	0.071	1	Homeostatic_PLX_vs_Vehicle
Baz1a	0.00015467	0.186114	0.39	0.345	1	Homeostatic_PLX_vs_Vehicle
Cyp4v3	5.75706e-06	0.185897	0.222	0.183	0.0949627	Homeostatic_PLX_vs_Vehicle
Pan2	0.322301	0.185844	0.05	0.043	1	Homeostatic_PLX_vs_Vehicle
Gm47283	1.0381e-07	0.185811	0.463	0.4	0.00171234	Homeostatic_PLX_vs_Vehicle
Adam10	9.72734e-11	0.185792	0.759	0.699	1.60452e-06	Homeostatic_PLX_vs_Vehicle
Tdrd3	1.77292e-05	0.185781	0.135	0.107	0.292443	Homeostatic_PLX_vs_Vehicle
Scd2	0.174304	0.185695	0.089	0.077	1	Homeostatic_PLX_vs_Vehicle
Rab43	0.00237914	0.185616	0.196	0.167	1	Homeostatic_PLX_vs_Vehicle
Slc36a1	0.00341256	0.185587	0.211	0.182	1	Homeostatic_PLX_vs_Vehicle
Kif1c	0.00315693	0.185241	0.049	0.038	1	Homeostatic_PLX_vs_Vehicle
Il1r1	0.414428	0.185238	0.011	0.008	1	Homeostatic_PLX_vs_Vehicle
Gm14798	0.747314	0.185142	0.013	0.011	1	Homeostatic_PLX_vs_Vehicle
Klhl22	0.502563	0.185002	0.053	0.048	1	Homeostatic_PLX_vs_Vehicle
A930037H05Rik	0.197405	0.184828	0.014	0.01	1	Homeostatic_PLX_vs_Vehicle
Btbd2	0.765718	0.184782	0.021	0.019	1	Homeostatic_PLX_vs_Vehicle
Wdr59	0.278382	0.184686	0.035	0.029	1	Homeostatic_PLX_vs_Vehicle
Spred1	0.000591815	0.184564	0.368	0.327	1	Homeostatic_PLX_vs_Vehicle
Tle1	0.219443	0.184236	0.039	0.032	1	Homeostatic_PLX_vs_Vehicle
Rab10os	0.0511286	0.184105	0.079	0.066	1	Homeostatic_PLX_vs_Vehicle
Akap8	0.000151725	0.183901	0.249	0.211	1	Homeostatic_PLX_vs_Vehicle
9330160F10Rik	0.814942	0.183479	0.015	0.013	1	Homeostatic_PLX_vs_Vehicle
Trim14	0.00110142	0.183267	0.22	0.187	1	Homeostatic_PLX_vs_Vehicle
Pgpep1	0.830868	0.183111	0.018	0.016	1	Homeostatic_PLX_vs_Vehicle
Ncoa1	9.23634e-06	0.183076	0.33	0.28	0.152353	Homeostatic_PLX_vs_Vehicle
Atxn7l1	9.49419e-07	0.182824	0.436	0.379	0.0156607	Homeostatic_PLX_vs_Vehicle
Acox1	0.0193151	0.182653	0.109	0.092	1	Homeostatic_PLX_vs_Vehicle
Brwd3	0.0328635	0.182462	0.152	0.132	1	Homeostatic_PLX_vs_Vehicle
Fam98c	0.328764	0.182326	0.063	0.055	1	Homeostatic_PLX_vs_Vehicle
Rest	0.0162817	0.1822	0.143	0.122	1	Homeostatic_PLX_vs_Vehicle
Cmip	2.19197e-06	0.182176	0.502	0.446	0.0361565	Homeostatic_PLX_vs_Vehicle
Slc12a7	0.181292	0.18216	0.025	0.02	1	Homeostatic_PLX_vs_Vehicle
Ly6e	9.80656e-17	0.182049	0.881	0.821	1.61759e-12	Homeostatic_PLX_vs_Vehicle
Ppp1r9b	0.00102296	0.182039	0.144	0.118	1	Homeostatic_PLX_vs_Vehicle
Rab7	0.000884374	0.181844	0.359	0.319	1	Homeostatic_PLX_vs_Vehicle
Cfap410	0.126305	0.181823	0.031	0.024	1	Homeostatic_PLX_vs_Vehicle
AW822252	0.857585	0.181799	0.013	0.012	1	Homeostatic_PLX_vs_Vehicle
Cdk2	0.0448801	0.181648	0.047	0.038	1	Homeostatic_PLX_vs_Vehicle
Slc35a2	0.424173	0.181594	0.031	0.027	1	Homeostatic_PLX_vs_Vehicle
Pea15a	0.000419992	0.181542	0.252	0.216	1	Homeostatic_PLX_vs_Vehicle
Sfmbt1	6.18758e-09	0.181498	0.471	0.403	0.000102064	Homeostatic_PLX_vs_Vehicle
Gm46224	0.024601	0.181437	0.089	0.074	1	Homeostatic_PLX_vs_Vehicle
Sp3	0.000898627	0.18143	0.345	0.306	1	Homeostatic_PLX_vs_Vehicle
Hagh	0.00496276	0.181307	0.115	0.096	1	Homeostatic_PLX_vs_Vehicle
Slc4a2	0.381622	0.181261	0.043	0.037	1	Homeostatic_PLX_vs_Vehicle
Nadk	0.0805907	0.181174	0.124	0.108	1	Homeostatic_PLX_vs_Vehicle
Nacc1	0.249913	0.181083	0.068	0.059	1	Homeostatic_PLX_vs_Vehicle
Tnfaip8	0.00159069	0.181046	0.363	0.325	1	Homeostatic_PLX_vs_Vehicle
Synj1	4.89142e-07	0.181007	0.386	0.329	0.0080684	Homeostatic_PLX_vs_Vehicle
Rabgef1	0.319752	0.180811	0.084	0.075	1	Homeostatic_PLX_vs_Vehicle
Gsto1	0.0251339	0.180694	0.065	0.054	1	Homeostatic_PLX_vs_Vehicle
Lrrc47	0.0362517	0.180493	0.068	0.055	1	Homeostatic_PLX_vs_Vehicle
Gm57189	0.0782441	0.180325	0.033	0.026	1	Homeostatic_PLX_vs_Vehicle
Gm13091	0.546018	0.180218	0.014	0.012	1	Homeostatic_PLX_vs_Vehicle
Tmem104	9.09313e-05	0.180198	0.156	0.127	1	Homeostatic_PLX_vs_Vehicle
Mea1	0.137509	0.180189	0.076	0.066	1	Homeostatic_PLX_vs_Vehicle
Crebzf	0.171863	0.180155	0.08	0.069	1	Homeostatic_PLX_vs_Vehicle
Map3k11	0.617437	0.179834	0.037	0.033	1	Homeostatic_PLX_vs_Vehicle
Slc22a5	0.323592	0.179799	0.042	0.036	1	Homeostatic_PLX_vs_Vehicle
Rac2	0.000346576	0.17979	0.221	0.187	1	Homeostatic_PLX_vs_Vehicle
Pkp4	0.015282	0.179647	0.177	0.153	1	Homeostatic_PLX_vs_Vehicle
Prkcd	0.00056117	0.179591	0.419	0.376	1	Homeostatic_PLX_vs_Vehicle
Tbc1d22b	0.000774171	0.179563	0.04	0.029	1	Homeostatic_PLX_vs_Vehicle
Ipo5	0.00114007	0.179421	0.188	0.158	1	Homeostatic_PLX_vs_Vehicle
Glb1	0.00662987	0.179154	0.135	0.114	1	Homeostatic_PLX_vs_Vehicle
Ctdsp1	0.218013	0.179112	0.051	0.044	1	Homeostatic_PLX_vs_Vehicle
Alkbh5	0.00664878	0.179095	0.121	0.101	1	Homeostatic_PLX_vs_Vehicle
Uggt1	9.01929e-05	0.178991	0.326	0.281	1	Homeostatic_PLX_vs_Vehicle
Gnas	1.11187e-06	0.178989	0.62	0.568	0.0183403	Homeostatic_PLX_vs_Vehicle
Zfp777	0.392977	0.178988	0.033	0.028	1	Homeostatic_PLX_vs_Vehicle
Dgcr6	0.581194	0.178969	0.031	0.028	1	Homeostatic_PLX_vs_Vehicle
Fpgt	0.460338	0.178477	0.025	0.021	1	Homeostatic_PLX_vs_Vehicle
Wdr89	0.00476041	0.178341	0.211	0.182	1	Homeostatic_PLX_vs_Vehicle
Ubxn6	0.0435699	0.178301	0.104	0.089	1	Homeostatic_PLX_vs_Vehicle
Bclaf3	0.0177295	0.178296	0.109	0.091	1	Homeostatic_PLX_vs_Vehicle
Gtpbp6	0.0909058	0.178259	0.041	0.033	1	Homeostatic_PLX_vs_Vehicle
Mthfd2	0.340794	0.178005	0.056	0.048	1	Homeostatic_PLX_vs_Vehicle
Alkbh3	0.0460049	0.178004	0.148	0.129	1	Homeostatic_PLX_vs_Vehicle
Taf6l	0.506261	0.177992	0.023	0.019	1	Homeostatic_PLX_vs_Vehicle
Zfp593	0.616833	0.177853	0.027	0.026	1	Homeostatic_PLX_vs_Vehicle
Eif4b	0.00183901	0.177732	0.191	0.163	1	Homeostatic_PLX_vs_Vehicle
Fam20b	0.0460375	0.177649	0.101	0.085	1	Homeostatic_PLX_vs_Vehicle
Tnfrsf23	0.0494248	0.177629	0.029	0.022	1	Homeostatic_PLX_vs_Vehicle
Cdc34	0.0955962	0.177591	0.069	0.058	1	Homeostatic_PLX_vs_Vehicle
Dcaf5	0.000500562	0.177466	0.234	0.199	1	Homeostatic_PLX_vs_Vehicle
Rilpl2	0.772449	0.177299	0.015	0.013	1	Homeostatic_PLX_vs_Vehicle
Pkig	3.62432e-07	0.177246	0.525	0.463	0.00597832	Homeostatic_PLX_vs_Vehicle
Rnf38	5.59386e-05	0.176931	0.301	0.257	0.922708	Homeostatic_PLX_vs_Vehicle
Cited2	0.0745867	0.176929	0.083	0.071	1	Homeostatic_PLX_vs_Vehicle
Dolpp1	0.00608154	0.176673	0.042	0.032	1	Homeostatic_PLX_vs_Vehicle
Cep76	0.859105	0.176603	0.013	0.012	1	Homeostatic_PLX_vs_Vehicle
Zfyve26	0.0374949	0.176598	0.134	0.116	1	Homeostatic_PLX_vs_Vehicle
Ndufa6	0.000360591	0.176543	0.415	0.371	1	Homeostatic_PLX_vs_Vehicle
Gm57137	0.735909	0.176221	0.016	0.014	1	Homeostatic_PLX_vs_Vehicle
Pank1	0.454144	0.176193	0.037	0.032	1	Homeostatic_PLX_vs_Vehicle
Rtraf	1.7271e-06	0.17615	0.338	0.289	0.0284885	Homeostatic_PLX_vs_Vehicle
Eno1	0.00028753	0.176111	0.205	0.172	1	Homeostatic_PLX_vs_Vehicle
Senp2	2.44027e-06	0.176037	0.619	0.568	0.0402522	Homeostatic_PLX_vs_Vehicle
Atp5g3	0.00165478	0.175777	0.17	0.144	1	Homeostatic_PLX_vs_Vehicle
Cracr2b	0.258601	0.175695	0.065	0.056	1	Homeostatic_PLX_vs_Vehicle
Fahd2a	0.717488	0.175622	0.024	0.022	1	Homeostatic_PLX_vs_Vehicle
Rab40c	0.00367278	0.17551	0.147	0.123	1	Homeostatic_PLX_vs_Vehicle
Pygl	0.52632	0.17538	0.047	0.042	1	Homeostatic_PLX_vs_Vehicle
Olfml3	1.05523e-13	0.175271	0.933	0.907	1.7406e-09	Homeostatic_PLX_vs_Vehicle
Rbpms	0.0214589	0.174848	0.135	0.116	1	Homeostatic_PLX_vs_Vehicle
Taf1a	0.0208238	0.174691	0.049	0.039	1	Homeostatic_PLX_vs_Vehicle
Gtf2h1	0.0174363	0.174687	0.125	0.107	1	Homeostatic_PLX_vs_Vehicle
Zfp959	0.0767476	0.174662	0.062	0.051	1	Homeostatic_PLX_vs_Vehicle
Paxip1	0.499935	0.174584	0.052	0.049	1	Homeostatic_PLX_vs_Vehicle
Cdk2ap1	0.0049968	0.174554	0.112	0.093	1	Homeostatic_PLX_vs_Vehicle
Wwc2	0.00927418	0.17445	0.211	0.183	1	Homeostatic_PLX_vs_Vehicle
Mlycd	0.724018	0.174427	0.025	0.023	1	Homeostatic_PLX_vs_Vehicle
Ptprc	2.7717e-13	0.174426	0.886	0.84	4.57192e-09	Homeostatic_PLX_vs_Vehicle
Gm16124	0.258672	0.174193	0.061	0.053	1	Homeostatic_PLX_vs_Vehicle
Mri1	0.337865	0.174183	0.057	0.05	1	Homeostatic_PLX_vs_Vehicle
Cgas	0.192999	0.174015	0.102	0.089	1	Homeostatic_PLX_vs_Vehicle
Prr5l	0.391134	0.173958	0.05	0.044	1	Homeostatic_PLX_vs_Vehicle
Selenon	0.395357	0.173837	0.017	0.018	1	Homeostatic_PLX_vs_Vehicle
Npm1	2.66271e-11	0.173451	0.758	0.687	4.39214e-07	Homeostatic_PLX_vs_Vehicle
Gna12	8.25944e-06	0.173255	0.466	0.412	0.136239	Homeostatic_PLX_vs_Vehicle
Traf3	0.00530402	0.17308	0.321	0.287	1	Homeostatic_PLX_vs_Vehicle
Slc25a13	0.00454631	0.173049	0.064	0.05	1	Homeostatic_PLX_vs_Vehicle
Gclm	0.18609	0.173033	0.11	0.097	1	Homeostatic_PLX_vs_Vehicle
Atxn2	5.02781e-05	0.172981	0.329	0.284	0.829338	Homeostatic_PLX_vs_Vehicle
Pfdn5	1.86541e-09	0.172363	0.78	0.724	3.07699e-05	Homeostatic_PLX_vs_Vehicle
Trim33	0.00016952	0.17221	0.33	0.288	1	Homeostatic_PLX_vs_Vehicle
Slc25a12	0.0722851	0.172196	0.122	0.106	1	Homeostatic_PLX_vs_Vehicle
Gch1	0.858198	0.172161	0.016	0.015	1	Homeostatic_PLX_vs_Vehicle
Atg9a	0.492228	0.172139	0.028	0.024	1	Homeostatic_PLX_vs_Vehicle
1500015A07Rik	0.554006	0.171981	0.012	0.01	1	Homeostatic_PLX_vs_Vehicle
Bag1	0.000507328	0.171956	0.429	0.385	1	Homeostatic_PLX_vs_Vehicle
Reck	0.931922	0.171819	0.012	0.011	1	Homeostatic_PLX_vs_Vehicle
Clptm1	0.00703184	0.17177	0.204	0.177	1	Homeostatic_PLX_vs_Vehicle
Ehhadh	0.508596	0.171748	0.017	0.017	1	Homeostatic_PLX_vs_Vehicle
Stard9	2.53502e-06	0.17144	0.544	0.487	0.0418151	Homeostatic_PLX_vs_Vehicle
Slc25a36	7.52783e-05	0.17111	0.33	0.287	1	Homeostatic_PLX_vs_Vehicle
Mthfd1l	0.592211	0.170932	0.046	0.042	1	Homeostatic_PLX_vs_Vehicle
Gm42477	0.0183221	0.170687	0.029	0.022	1	Homeostatic_PLX_vs_Vehicle
Fbh1	0.000290558	0.170643	0.113	0.091	1	Homeostatic_PLX_vs_Vehicle
Csf3r	2.2995e-07	0.170548	0.682	0.626	0.00379303	Homeostatic_PLX_vs_Vehicle
Chid1	0.00527561	0.170337	0.044	0.034	1	Homeostatic_PLX_vs_Vehicle
Ppp1r37	0.141365	0.170323	0.042	0.034	1	Homeostatic_PLX_vs_Vehicle
Cic	0.014217	0.170305	0.118	0.1	1	Homeostatic_PLX_vs_Vehicle
Gm27168	0.741238	0.170095	0.01	0.01	1	Homeostatic_PLX_vs_Vehicle
Nrm	0.0223471	0.170084	0.069	0.057	1	Homeostatic_PLX_vs_Vehicle
Ippk	0.217639	0.170023	0.021	0.017	1	Homeostatic_PLX_vs_Vehicle
Tmem203	0.0741568	0.169949	0.076	0.064	1	Homeostatic_PLX_vs_Vehicle
Ccdc22	0.334179	0.169626	0.03	0.025	1	Homeostatic_PLX_vs_Vehicle
Dbf4	0.0342823	0.169526	0.043	0.035	1	Homeostatic_PLX_vs_Vehicle
Trp53bp1	0.00540255	0.169304	0.175	0.151	1	Homeostatic_PLX_vs_Vehicle
Apbb3	0.488335	0.169134	0.018	0.015	1	Homeostatic_PLX_vs_Vehicle
Bcl7c	0.658947	0.168999	0.043	0.04	1	Homeostatic_PLX_vs_Vehicle
Gramd1a	0.0192476	0.168893	0.179	0.156	1	Homeostatic_PLX_vs_Vehicle
Arhgap1	0.00650472	0.16884	0.074	0.061	1	Homeostatic_PLX_vs_Vehicle
Gm57096	0.840335	0.168525	0.018	0.017	1	Homeostatic_PLX_vs_Vehicle
Sh3kbp1	2.0257e-08	0.168517	0.748	0.694	0.000334139	Homeostatic_PLX_vs_Vehicle
Acly	0.000112141	0.168327	0.194	0.162	1	Homeostatic_PLX_vs_Vehicle
Sdk1	0.000645454	0.168293	0.367	0.325	1	Homeostatic_PLX_vs_Vehicle
Slc38a6	0.000427599	0.168117	0.223	0.191	1	Homeostatic_PLX_vs_Vehicle
Ybx1	3.21063e-07	0.168116	0.625	0.565	0.00529593	Homeostatic_PLX_vs_Vehicle
Klf6	0.00406306	0.167873	0.199	0.172	1	Homeostatic_PLX_vs_Vehicle
Anxa11	0.138803	0.167862	0.02	0.022	1	Homeostatic_PLX_vs_Vehicle
Cplane1	0.0811503	0.16785	0.184	0.165	1	Homeostatic_PLX_vs_Vehicle
Sigmar1	0.235642	0.167829	0.033	0.027	1	Homeostatic_PLX_vs_Vehicle
Taf13	0.474599	0.167771	0.032	0.028	1	Homeostatic_PLX_vs_Vehicle
Mllt1	0.103949	0.167741	0.041	0.034	1	Homeostatic_PLX_vs_Vehicle
Satb2	0.753382	0.167542	0.024	0.022	1	Homeostatic_PLX_vs_Vehicle
Csnk1g1	8.3628e-05	0.167388	0.296	0.255	1	Homeostatic_PLX_vs_Vehicle
Fndc3b	0.000167226	0.1672	0.394	0.349	1	Homeostatic_PLX_vs_Vehicle
Cibar1	0.225229	0.167089	0.043	0.036	1	Homeostatic_PLX_vs_Vehicle
Tada1	0.550913	0.166899	0.049	0.044	1	Homeostatic_PLX_vs_Vehicle
Rp9	0.000306823	0.166753	0.26	0.223	1	Homeostatic_PLX_vs_Vehicle
Tbc1d10a	0.0608625	0.166603	0.051	0.042	1	Homeostatic_PLX_vs_Vehicle
Spast	0.00310985	0.166546	0.283	0.249	1	Homeostatic_PLX_vs_Vehicle
Dynlt1f	0.29765	0.16639	0.035	0.029	1	Homeostatic_PLX_vs_Vehicle
Tapbpl	0.596341	0.166236	0.03	0.027	1	Homeostatic_PLX_vs_Vehicle
Strada	7.53708e-05	0.166233	0.287	0.245	1	Homeostatic_PLX_vs_Vehicle
Atxn3	0.00351797	0.166225	0.138	0.117	1	Homeostatic_PLX_vs_Vehicle
Naa25	0.208883	0.166103	0.082	0.072	1	Homeostatic_PLX_vs_Vehicle
Rfx7	0.000515951	0.16598	0.234	0.2	1	Homeostatic_PLX_vs_Vehicle
Eif3i	0.0156839	0.165941	0.182	0.158	1	Homeostatic_PLX_vs_Vehicle
Sirt3	0.0258095	0.165932	0.03	0.023	1	Homeostatic_PLX_vs_Vehicle
Cyrib	3.07166e-12	0.165818	0.927	0.904	5.06671e-08	Homeostatic_PLX_vs_Vehicle
Pnpla7	1.51029e-06	0.165619	0.538	0.479	0.0249122	Homeostatic_PLX_vs_Vehicle
Btbd9	6.36297e-07	0.165496	0.652	0.597	0.0104957	Homeostatic_PLX_vs_Vehicle
Snhg8	0.110547	0.165461	0.151	0.135	1	Homeostatic_PLX_vs_Vehicle
Mrps30	0.609754	0.165453	0.041	0.037	1	Homeostatic_PLX_vs_Vehicle
Rbck1	0.269713	0.165084	0.078	0.069	1	Homeostatic_PLX_vs_Vehicle
Slc38a1	2.70582e-07	0.165037	0.273	0.227	0.00446325	Homeostatic_PLX_vs_Vehicle
Batf3	6.52516e-05	0.1649	0.139	0.112	1	Homeostatic_PLX_vs_Vehicle
Rint1	0.00988374	0.16443	0.091	0.075	1	Homeostatic_PLX_vs_Vehicle
Ctps	0.0818617	0.164426	0.031	0.024	1	Homeostatic_PLX_vs_Vehicle
Rcc1	0.858489	0.1643	0.013	0.012	1	Homeostatic_PLX_vs_Vehicle
Klhl26	0.940353	0.164284	0.019	0.018	1	Homeostatic_PLX_vs_Vehicle
Eif3e	3.26783e-05	0.164267	0.289	0.248	0.539029	Homeostatic_PLX_vs_Vehicle
Snx7	0.0645806	0.164201	0.04	0.031	1	Homeostatic_PLX_vs_Vehicle
Zfp512	0.217834	0.164046	0.13	0.119	1	Homeostatic_PLX_vs_Vehicle
Etnk1	0.000421734	0.164012	0.379	0.337	1	Homeostatic_PLX_vs_Vehicle
Sh3bgrl	0.322369	0.163916	0.056	0.049	1	Homeostatic_PLX_vs_Vehicle
Rcor3	0.0438413	0.163805	0.087	0.074	1	Homeostatic_PLX_vs_Vehicle
Cpsf4	0.0545342	0.163769	0.092	0.078	1	Homeostatic_PLX_vs_Vehicle
Mrps28	0.0158036	0.163688	0.179	0.155	1	Homeostatic_PLX_vs_Vehicle
6820445E23Rik	0.711125	0.163651	0.02	0.017	1	Homeostatic_PLX_vs_Vehicle
Natd1	0.391415	0.163631	0.03	0.029	1	Homeostatic_PLX_vs_Vehicle
Gm57058	0.000127087	0.163612	0.066	0.05	1	Homeostatic_PLX_vs_Vehicle
Zfp932	0.426911	0.1636	0.052	0.046	1	Homeostatic_PLX_vs_Vehicle
Nfkbiz	0.0646644	0.163446	0.058	0.048	1	Homeostatic_PLX_vs_Vehicle
Bag4	0.491692	0.163223	0.044	0.039	1	Homeostatic_PLX_vs_Vehicle
Adck1	0.000905866	0.163081	0.089	0.071	1	Homeostatic_PLX_vs_Vehicle
Prelid2	0.283573	0.16305	0.079	0.071	1	Homeostatic_PLX_vs_Vehicle
Odc1	0.137655	0.162972	0.047	0.039	1	Homeostatic_PLX_vs_Vehicle
Memo1	0.0018996	0.162474	0.332	0.294	1	Homeostatic_PLX_vs_Vehicle
Cdc73	6.82805e-05	0.162406	0.276	0.237	1	Homeostatic_PLX_vs_Vehicle
Zfp358	0.679327	0.162371	0.013	0.011	1	Homeostatic_PLX_vs_Vehicle
Ppp1r3d	0.54459	0.162281	0.011	0.009	1	Homeostatic_PLX_vs_Vehicle
Gtdc1	0.00015765	0.162243	0.547	0.501	1	Homeostatic_PLX_vs_Vehicle
Zfp512b	0.0763493	0.162156	0.042	0.034	1	Homeostatic_PLX_vs_Vehicle
Alms1	0.0781462	0.162138	0.047	0.039	1	Homeostatic_PLX_vs_Vehicle
Faf1	2.32157e-06	0.161981	0.364	0.313	0.0382943	Homeostatic_PLX_vs_Vehicle
Akap1	0.856719	0.16197	0.021	0.021	1	Homeostatic_PLX_vs_Vehicle
Nosip	0.162519	0.161866	0.063	0.054	1	Homeostatic_PLX_vs_Vehicle
Exoc6	9.16613e-09	0.16179	0.342	0.285	0.000151195	Homeostatic_PLX_vs_Vehicle
Fabp5	0.158832	0.161451	0.041	0.034	1	Homeostatic_PLX_vs_Vehicle
Smg5	0.0105759	0.161386	0.057	0.045	1	Homeostatic_PLX_vs_Vehicle
P3h3	0.529602	0.161257	0.024	0.021	1	Homeostatic_PLX_vs_Vehicle
Spop	1.96573e-07	0.161177	0.435	0.375	0.00324247	Homeostatic_PLX_vs_Vehicle
Gmppb	0.833095	0.161143	0.012	0.011	1	Homeostatic_PLX_vs_Vehicle
Zzef1	0.00154212	0.161126	0.256	0.222	1	Homeostatic_PLX_vs_Vehicle
Adap2os	0.0184363	0.161058	0.178	0.154	1	Homeostatic_PLX_vs_Vehicle
Ube2l6	0.0604756	0.16086	0.031	0.024	1	Homeostatic_PLX_vs_Vehicle
Slc35f5	0.760028	0.160831	0.036	0.033	1	Homeostatic_PLX_vs_Vehicle
Otud4	0.00190351	0.160769	0.205	0.176	1	Homeostatic_PLX_vs_Vehicle
Ldb1	0.0136623	0.160749	0.175	0.152	1	Homeostatic_PLX_vs_Vehicle
Bap1	0.0689461	0.160727	0.033	0.026	1	Homeostatic_PLX_vs_Vehicle
Plpp5	0.0552241	0.160672	0.04	0.032	1	Homeostatic_PLX_vs_Vehicle
H2aj	0.00846927	0.160532	0.309	0.277	1	Homeostatic_PLX_vs_Vehicle
Arid1b	2.44731e-05	0.160442	0.503	0.451	0.403684	Homeostatic_PLX_vs_Vehicle
Nt5m	0.200135	0.160425	0.079	0.07	1	Homeostatic_PLX_vs_Vehicle
Eng	0.0157041	0.160396	0.215	0.189	1	Homeostatic_PLX_vs_Vehicle
Tmem168	0.07124	0.160381	0.151	0.133	1	Homeostatic_PLX_vs_Vehicle
Lrp5	0.0089466	0.160295	0.211	0.185	1	Homeostatic_PLX_vs_Vehicle
Cnot6l	2.76837e-06	0.160119	0.443	0.388	0.0456643	Homeostatic_PLX_vs_Vehicle
Epn1	0.00060549	0.159955	0.187	0.157	1	Homeostatic_PLX_vs_Vehicle
Ythdc2	0.0726553	0.159894	0.147	0.13	1	Homeostatic_PLX_vs_Vehicle
Bmf	0.140179	0.159555	0.066	0.057	1	Homeostatic_PLX_vs_Vehicle
Mboat7	9.03426e-05	0.159555	0.091	0.07	1	Homeostatic_PLX_vs_Vehicle
Arhgap24	5.69222e-05	0.159413	0.352	0.307	0.938932	Homeostatic_PLX_vs_Vehicle
Tulp3	0.581935	0.158947	0.024	0.021	1	Homeostatic_PLX_vs_Vehicle
Prkra	0.000117522	0.15891	0.125	0.101	1	Homeostatic_PLX_vs_Vehicle
Dym	4.17486e-05	0.158769	0.26	0.221	0.688643	Homeostatic_PLX_vs_Vehicle
Capn15	0.0676437	0.158641	0.104	0.09	1	Homeostatic_PLX_vs_Vehicle
Ccdc86	0.415252	0.158451	0.054	0.048	1	Homeostatic_PLX_vs_Vehicle
Zfp787	0.10143	0.158448	0.056	0.047	1	Homeostatic_PLX_vs_Vehicle
Ero1a	0.326657	0.158445	0.061	0.053	1	Homeostatic_PLX_vs_Vehicle
Ccrl2	0.404741	0.158416	0.017	0.014	1	Homeostatic_PLX_vs_Vehicle
Zswim6	7.05992e-07	0.158359	0.767	0.733	0.0116453	Homeostatic_PLX_vs_Vehicle
Iqgap1	0.352423	0.15829	0.039	0.033	1	Homeostatic_PLX_vs_Vehicle
Poli	0.205448	0.158163	0.044	0.037	1	Homeostatic_PLX_vs_Vehicle
Suv39h1	0.00306874	0.158143	0.043	0.033	1	Homeostatic_PLX_vs_Vehicle
Gclc	0.00407861	0.158012	0.179	0.153	1	Homeostatic_PLX_vs_Vehicle
Trrap	0.000294772	0.157794	0.222	0.189	1	Homeostatic_PLX_vs_Vehicle
Tpcn1	0.00159595	0.157557	0.142	0.12	1	Homeostatic_PLX_vs_Vehicle
Tmed8	0.144681	0.157476	0.051	0.043	1	Homeostatic_PLX_vs_Vehicle
Ifi35	0.117383	0.15733	0.114	0.1	1	Homeostatic_PLX_vs_Vehicle
Alkbh7	0.297631	0.157229	0.041	0.035	1	Homeostatic_PLX_vs_Vehicle
Gpd1l	0.16651	0.157194	0.085	0.074	1	Homeostatic_PLX_vs_Vehicle
Gm826	0.818995	0.157022	0.011	0.011	1	Homeostatic_PLX_vs_Vehicle
Abhd14b	0.804007	0.156952	0.01	0.01	1	Homeostatic_PLX_vs_Vehicle
Rbl1	0.0691953	0.156819	0.112	0.098	1	Homeostatic_PLX_vs_Vehicle
Gtf3c5	0.520538	0.156681	0.019	0.016	1	Homeostatic_PLX_vs_Vehicle
Gbp3	0.170854	0.156591	0.051	0.043	1	Homeostatic_PLX_vs_Vehicle
Gm33100	0.200855	0.156499	0.083	0.073	1	Homeostatic_PLX_vs_Vehicle
Trak1	0.000370501	0.156491	0.198	0.167	1	Homeostatic_PLX_vs_Vehicle
Asb7	0.0697612	0.156163	0.085	0.073	1	Homeostatic_PLX_vs_Vehicle
Gm11944	0.479224	0.156107	0.031	0.026	1	Homeostatic_PLX_vs_Vehicle
Gm57071	0.205694	0.155976	0.027	0.022	1	Homeostatic_PLX_vs_Vehicle
Stk3	7.6216e-11	0.155733	0.391	0.327	1.25718e-06	Homeostatic_PLX_vs_Vehicle
Sh2d3c	0.360353	0.155671	0.081	0.073	1	Homeostatic_PLX_vs_Vehicle
Cep131	0.501169	0.15564	0.019	0.016	1	Homeostatic_PLX_vs_Vehicle
Gm11696	0.671128	0.155611	0.042	0.039	1	Homeostatic_PLX_vs_Vehicle
Fes	0.0028603	0.155574	0.161	0.137	1	Homeostatic_PLX_vs_Vehicle
Adam15	0.00925175	0.155521	0.253	0.224	1	Homeostatic_PLX_vs_Vehicle
Smpd2	0.423732	0.155311	0.016	0.013	1	Homeostatic_PLX_vs_Vehicle
Mgat5	3.46349e-06	0.155299	0.612	0.557	0.0571302	Homeostatic_PLX_vs_Vehicle
Hdac3	0.082405	0.154649	0.031	0.025	1	Homeostatic_PLX_vs_Vehicle
Lmln	0.378787	0.154261	0.093	0.084	1	Homeostatic_PLX_vs_Vehicle
Cand2	0.19427	0.154219	0.019	0.015	1	Homeostatic_PLX_vs_Vehicle
Il1a	0.00405094	0.15418	0.167	0.143	1	Homeostatic_PLX_vs_Vehicle
B3galt6	0.271986	0.154127	0.014	0.011	1	Homeostatic_PLX_vs_Vehicle
Mypopos	0.579585	0.154101	0.024	0.021	1	Homeostatic_PLX_vs_Vehicle
Gnb1l	0.511496	0.154065	0.03	0.026	1	Homeostatic_PLX_vs_Vehicle
Cabin1	0.0111376	0.154028	0.192	0.168	1	Homeostatic_PLX_vs_Vehicle
Tent5a	0.0172179	0.153991	0.276	0.248	1	Homeostatic_PLX_vs_Vehicle
Gm11906	0.164919	0.153979	0.01	0.007	1	Homeostatic_PLX_vs_Vehicle
Zfp319	0.84043	0.153705	0.022	0.02	1	Homeostatic_PLX_vs_Vehicle
Smchd1	3.4062e-05	0.153687	0.525	0.473	0.561853	Homeostatic_PLX_vs_Vehicle
Zfp27	0.874077	0.153682	0.018	0.016	1	Homeostatic_PLX_vs_Vehicle
F730043M19Rik	0.46579	0.153625	0.013	0.01	1	Homeostatic_PLX_vs_Vehicle
Ankzf1	0.0285666	0.153464	0.07	0.057	1	Homeostatic_PLX_vs_Vehicle
Abl2	0.000760237	0.15343	0.288	0.252	1	Homeostatic_PLX_vs_Vehicle
Arhgap26	0.0676547	0.15342	0.066	0.055	1	Homeostatic_PLX_vs_Vehicle
Mfsd7a	0.149619	0.153199	0.013	0.009	1	Homeostatic_PLX_vs_Vehicle
Sycp2l	0.0868283	0.153143	0.011	0.008	1	Homeostatic_PLX_vs_Vehicle
Ahdc1	0.125996	0.153065	0.081	0.071	1	Homeostatic_PLX_vs_Vehicle
Usp25	0.000186924	0.152871	0.402	0.358	1	Homeostatic_PLX_vs_Vehicle
Mdp1	0.00664889	0.152755	0.114	0.095	1	Homeostatic_PLX_vs_Vehicle
Tcp11l1	0.000466735	0.152736	0.12	0.098	1	Homeostatic_PLX_vs_Vehicle
Gga1	0.441261	0.15273	0.061	0.054	1	Homeostatic_PLX_vs_Vehicle
Nipal3	0.21836	0.15239	0.068	0.059	1	Homeostatic_PLX_vs_Vehicle
Pip4k2b	0.0206428	0.152355	0.157	0.136	1	Homeostatic_PLX_vs_Vehicle
Zfand2a	0.412869	0.152292	0.017	0.014	1	Homeostatic_PLX_vs_Vehicle
Pik3ap1	0.000206561	0.152209	0.572	0.529	1	Homeostatic_PLX_vs_Vehicle
Cct5	0.00549704	0.152178	0.215	0.188	1	Homeostatic_PLX_vs_Vehicle
Pcbp2	0.00379975	0.15215	0.394	0.358	1	Homeostatic_PLX_vs_Vehicle
Lpp	1.73622e-06	0.151851	0.422	0.367	0.0286389	Homeostatic_PLX_vs_Vehicle
4833438C02Rik	0.38285	0.15178	0.012	0.01	1	Homeostatic_PLX_vs_Vehicle
Eif2s3x	0.190814	0.151773	0.131	0.118	1	Homeostatic_PLX_vs_Vehicle
Fnbp1l	7.54745e-05	0.151744	0.189	0.157	1	Homeostatic_PLX_vs_Vehicle
Vhl	0.12382	0.151687	0.112	0.099	1	Homeostatic_PLX_vs_Vehicle
Glul	3.53325e-05	0.151513	0.482	0.431	0.582809	Homeostatic_PLX_vs_Vehicle
Dnajc7	4.51273e-06	0.151437	0.507	0.452	0.0744375	Homeostatic_PLX_vs_Vehicle
Tepsin	0.806353	0.15143	0.012	0.011	1	Homeostatic_PLX_vs_Vehicle
Gm9776	0.84807	0.151302	0.01	0.008	1	Homeostatic_PLX_vs_Vehicle
Capn7	0.0722497	0.151215	0.158	0.141	1	Homeostatic_PLX_vs_Vehicle
Clptm1l	0.00229805	0.151123	0.233	0.204	1	Homeostatic_PLX_vs_Vehicle
Atp13a3	4.39835e-05	0.151056	0.409	0.36	0.725508	Homeostatic_PLX_vs_Vehicle
Hbs1l	0.000368472	0.150989	0.194	0.165	1	Homeostatic_PLX_vs_Vehicle
Casp3	0.0651907	0.150943	0.133	0.116	1	Homeostatic_PLX_vs_Vehicle
Tug1	0.0510445	0.150927	0.23	0.207	1	Homeostatic_PLX_vs_Vehicle
Gm56808	0.0063737	0.150883	0.095	0.08	1	Homeostatic_PLX_vs_Vehicle
Pccb	0.521364	0.150855	0.073	0.067	1	Homeostatic_PLX_vs_Vehicle
Msh6	0.511598	0.150765	0.055	0.049	1	Homeostatic_PLX_vs_Vehicle
2810001A02Rik	0.00016498	0.150725	0.23	0.196	1	Homeostatic_PLX_vs_Vehicle
Capn3	5.52667e-06	0.150677	0.485	0.429	0.0911625	Homeostatic_PLX_vs_Vehicle
Rbm12b2	0.673705	0.150479	0.048	0.045	1	Homeostatic_PLX_vs_Vehicle
Arhgap11a	0.00496642	0.150478	0.103	0.085	1	Homeostatic_PLX_vs_Vehicle
Ccar1	6.11377e-06	0.150436	0.353	0.305	0.100847	Homeostatic_PLX_vs_Vehicle
Zc3h3	0.000798755	0.150358	0.112	0.092	1	Homeostatic_PLX_vs_Vehicle
Kdm5a	9.47479e-05	0.150187	0.301	0.261	1	Homeostatic_PLX_vs_Vehicle
Gstz1	0.019286	0.150174	0.049	0.039	1	Homeostatic_PLX_vs_Vehicle
Otud1	0.0887985	0.149935	0.047	0.039	1	Homeostatic_PLX_vs_Vehicle
Gm31718	0.78151	0.14973	0.022	0.02	1	Homeostatic_PLX_vs_Vehicle
Ttc9	0.104815	0.149427	0.039	0.032	1	Homeostatic_PLX_vs_Vehicle
Taok3	0.000107636	0.149405	0.402	0.357	1	Homeostatic_PLX_vs_Vehicle
Cyp20a1	0.0560058	0.149337	0.101	0.087	1	Homeostatic_PLX_vs_Vehicle
Zfp131	0.00367058	0.149329	0.143	0.122	1	Homeostatic_PLX_vs_Vehicle
Tent5c	0.00587697	0.149281	0.181	0.155	1	Homeostatic_PLX_vs_Vehicle
Kdm3a	7.32272e-06	0.14927	0.285	0.244	0.120788	Homeostatic_PLX_vs_Vehicle
Gins2	0.68344	0.14922	0.01	0.008	1	Homeostatic_PLX_vs_Vehicle
Nktr	2.51049e-06	0.149135	0.536	0.478	0.0414106	Homeostatic_PLX_vs_Vehicle
Ddb1	0.04753	0.149125	0.123	0.107	1	Homeostatic_PLX_vs_Vehicle
Rps6ka3	4.27142e-05	0.148991	0.54	0.489	0.704571	Homeostatic_PLX_vs_Vehicle
Atat1	0.250247	0.14899	0.058	0.05	1	Homeostatic_PLX_vs_Vehicle
Fastkd2	0.526265	0.148983	0.053	0.048	1	Homeostatic_PLX_vs_Vehicle
Rhbdf2	0.809188	0.148752	0.018	0.016	1	Homeostatic_PLX_vs_Vehicle
Ankrd17	2.12986e-05	0.148741	0.566	0.514	0.35132	Homeostatic_PLX_vs_Vehicle
Osbpl7	0.764373	0.148733	0.038	0.036	1	Homeostatic_PLX_vs_Vehicle
Gtf3c1	0.00850756	0.148597	0.129	0.11	1	Homeostatic_PLX_vs_Vehicle
Smad7	0.000100234	0.148569	0.243	0.206	1	Homeostatic_PLX_vs_Vehicle
Tnip1	0.00611522	0.148488	0.061	0.049	1	Homeostatic_PLX_vs_Vehicle
Dctpp1	0.0284161	0.14829	0.168	0.148	1	Homeostatic_PLX_vs_Vehicle
Josd2	0.0554139	0.148168	0.092	0.079	1	Homeostatic_PLX_vs_Vehicle
Wdfy3	0.00036843	0.147909	0.535	0.491	1	Homeostatic_PLX_vs_Vehicle
Gm35154	0.000137834	0.147789	0.27	0.232	1	Homeostatic_PLX_vs_Vehicle
Tent2	1.96627e-06	0.147681	0.404	0.352	0.0324337	Homeostatic_PLX_vs_Vehicle
Sec24c	0.0328984	0.147675	0.08	0.067	1	Homeostatic_PLX_vs_Vehicle
Akr7a5	0.572536	0.147549	0.05	0.045	1	Homeostatic_PLX_vs_Vehicle
Mtmr12	0.0128823	0.147408	0.122	0.104	1	Homeostatic_PLX_vs_Vehicle
Abca2	0.882661	0.147376	0.021	0.02	1	Homeostatic_PLX_vs_Vehicle
Gas8	0.702458	0.147357	0.028	0.025	1	Homeostatic_PLX_vs_Vehicle
AW209491	0.599559	0.146795	0.02	0.017	1	Homeostatic_PLX_vs_Vehicle
Zbtb45	0.395969	0.146464	0.023	0.02	1	Homeostatic_PLX_vs_Vehicle
Pigs	0.696836	0.146334	0.037	0.035	1	Homeostatic_PLX_vs_Vehicle
Mrps23	0.64423	0.146237	0.046	0.042	1	Homeostatic_PLX_vs_Vehicle
Gon4l	0.011906	0.1462	0.246	0.218	1	Homeostatic_PLX_vs_Vehicle
Cdk17	0.000323056	0.146068	0.238	0.205	1	Homeostatic_PLX_vs_Vehicle
Nrp1	0.000182003	0.145859	0.51	0.464	1	Homeostatic_PLX_vs_Vehicle
Clcf1	0.274811	0.145821	0.047	0.041	1	Homeostatic_PLX_vs_Vehicle
Stmp1	0.0142471	0.145613	0.187	0.164	1	Homeostatic_PLX_vs_Vehicle
Etf1	0.0201967	0.145488	0.204	0.181	1	Homeostatic_PLX_vs_Vehicle
Rab4b	0.147722	0.145486	0.178	0.161	1	Homeostatic_PLX_vs_Vehicle
Gng10	2.29737e-09	0.145345	0.781	0.719	3.78951e-05	Homeostatic_PLX_vs_Vehicle
Ccnl1	0.000362703	0.145278	0.497	0.452	1	Homeostatic_PLX_vs_Vehicle
Patl1	0.042996	0.144988	0.084	0.071	1	Homeostatic_PLX_vs_Vehicle
Mcc	0.803123	0.144669	0.015	0.014	1	Homeostatic_PLX_vs_Vehicle
Chmp4b	6.70826e-07	0.144563	0.429	0.374	0.0110653	Homeostatic_PLX_vs_Vehicle
Or2v1	0.0549228	0.144561	0.031	0.025	1	Homeostatic_PLX_vs_Vehicle
Luzp1	0.0011725	0.144449	0.192	0.165	1	Homeostatic_PLX_vs_Vehicle
Zfp280b	0.106755	0.144347	0.018	0.014	1	Homeostatic_PLX_vs_Vehicle
Abhd17a	0.0957014	0.144262	0.052	0.044	1	Homeostatic_PLX_vs_Vehicle
Pacs2	0.0549095	0.144207	0.152	0.135	1	Homeostatic_PLX_vs_Vehicle
Nampt	0.000190618	0.143789	0.181	0.151	1	Homeostatic_PLX_vs_Vehicle
Cep162	2.46201e-05	0.14365	0.137	0.109	0.406108	Homeostatic_PLX_vs_Vehicle
Gm15537	0.0468011	0.143624	0.046	0.037	1	Homeostatic_PLX_vs_Vehicle
Ptk2b	1.5181e-05	0.14344	0.394	0.346	0.250411	Homeostatic_PLX_vs_Vehicle
Slc7a6	0.0280319	0.143436	0.081	0.068	1	Homeostatic_PLX_vs_Vehicle
Ndufb4b	0.872763	0.143289	0.011	0.01	1	Homeostatic_PLX_vs_Vehicle
Anp32b	0.0012655	0.143131	0.347	0.31	1	Homeostatic_PLX_vs_Vehicle
Gm13684	0.787639	0.14305	0.015	0.014	1	Homeostatic_PLX_vs_Vehicle
S100a10	0.05547	0.142926	0.049	0.04	1	Homeostatic_PLX_vs_Vehicle
Tbk1	0.000468615	0.142814	0.288	0.252	1	Homeostatic_PLX_vs_Vehicle
Tmed3	0.0715742	0.142767	0.142	0.125	1	Homeostatic_PLX_vs_Vehicle
Mrpl38	0.245515	0.142767	0.05	0.044	1	Homeostatic_PLX_vs_Vehicle
Itgb2	0.000414416	0.142714	0.38	0.339	1	Homeostatic_PLX_vs_Vehicle
Rad9a	0.671756	0.142621	0.027	0.024	1	Homeostatic_PLX_vs_Vehicle
Mgat4a	5.26047e-05	0.14249	0.713	0.671	0.867714	Homeostatic_PLX_vs_Vehicle
Mtr	0.000485996	0.142443	0.326	0.287	1	Homeostatic_PLX_vs_Vehicle
Pign	0.0453612	0.142376	0.325	0.299	1	Homeostatic_PLX_vs_Vehicle
Scaf1	0.00186564	0.142168	0.135	0.112	1	Homeostatic_PLX_vs_Vehicle
Myo1g	0.0214837	0.142088	0.04	0.032	1	Homeostatic_PLX_vs_Vehicle
Cd244a	0.024934	0.141968	0.015	0.01	1	Homeostatic_PLX_vs_Vehicle
Sntb2	0.011224	0.141949	0.055	0.044	1	Homeostatic_PLX_vs_Vehicle
Ogt	0.000448924	0.141941	0.459	0.416	1	Homeostatic_PLX_vs_Vehicle
Stat5a	0.754112	0.14185	0.031	0.029	1	Homeostatic_PLX_vs_Vehicle
Endov	0.881831	0.141637	0.02	0.019	1	Homeostatic_PLX_vs_Vehicle
Pradc1	0.862469	0.141608	0.015	0.014	1	Homeostatic_PLX_vs_Vehicle
Ak2	0.145339	0.14133	0.134	0.121	1	Homeostatic_PLX_vs_Vehicle
Ppm1d	0.37712	0.14132	0.082	0.074	1	Homeostatic_PLX_vs_Vehicle
Ankfy1	1.69345e-06	0.141172	0.356	0.307	0.0279334	Homeostatic_PLX_vs_Vehicle
Tmem126b	0.536277	0.140976	0.05	0.045	1	Homeostatic_PLX_vs_Vehicle
Mob1b	0.142945	0.14079	0.152	0.136	1	Homeostatic_PLX_vs_Vehicle
Cep350	4.08332e-07	0.140783	0.565	0.505	0.00673543	Homeostatic_PLX_vs_Vehicle
Tusc3	0.00716593	0.140702	0.126	0.106	1	Homeostatic_PLX_vs_Vehicle
Gm15513	0.259065	0.140668	0.033	0.028	1	Homeostatic_PLX_vs_Vehicle
Phf12	0.00558613	0.140488	0.241	0.213	1	Homeostatic_PLX_vs_Vehicle
Gatm	1.39366e-06	0.14045	0.377	0.326	0.0229885	Homeostatic_PLX_vs_Vehicle
Hipk2	0.00120303	0.140258	0.312	0.275	1	Homeostatic_PLX_vs_Vehicle
Pebp1	0.0246351	0.140172	0.171	0.151	1	Homeostatic_PLX_vs_Vehicle
Cox5b-ps	0.737915	0.140153	0.018	0.016	1	Homeostatic_PLX_vs_Vehicle
Alg1	0.149066	0.140078	0.032	0.032	1	Homeostatic_PLX_vs_Vehicle
Ankmy2	0.286608	0.140055	0.069	0.062	1	Homeostatic_PLX_vs_Vehicle
Tapbp	0.00108711	0.139984	0.225	0.196	1	Homeostatic_PLX_vs_Vehicle
Junos	0.93655	0.13998	0.031	0.029	1	Homeostatic_PLX_vs_Vehicle
Fzd7	0.400218	0.139923	0.01	0.011	1	Homeostatic_PLX_vs_Vehicle
Rfx5	0.433133	0.139923	0.048	0.042	1	Homeostatic_PLX_vs_Vehicle
Nup205	0.644847	0.139918	0.067	0.062	1	Homeostatic_PLX_vs_Vehicle
Borcs5	0.735353	0.13985	0.036	0.033	1	Homeostatic_PLX_vs_Vehicle
Ago1	0.000283682	0.139803	0.278	0.241	1	Homeostatic_PLX_vs_Vehicle
Frmd4a	2.83675e-10	0.139801	0.914	0.886	4.67922e-06	Homeostatic_PLX_vs_Vehicle
Sap25	0.104739	0.139708	0.111	0.097	1	Homeostatic_PLX_vs_Vehicle
Ranbp9	5.10599e-06	0.139628	0.337	0.29	0.0842234	Homeostatic_PLX_vs_Vehicle
Zfp322a	0.470626	0.139579	0.099	0.094	1	Homeostatic_PLX_vs_Vehicle
Depdc7	0.339313	0.139501	0.042	0.036	1	Homeostatic_PLX_vs_Vehicle
Zfp933	0.337328	0.139385	0.09	0.081	1	Homeostatic_PLX_vs_Vehicle
Mprip	0.00435269	0.139325	0.223	0.196	1	Homeostatic_PLX_vs_Vehicle
Pnpla2	0.0270354	0.139298	0.074	0.062	1	Homeostatic_PLX_vs_Vehicle
Gsap	2.95444e-05	0.139287	0.381	0.334	0.487334	Homeostatic_PLX_vs_Vehicle
Zfp276	0.0528178	0.139245	0.043	0.035	1	Homeostatic_PLX_vs_Vehicle
Isoc1	0.457406	0.139231	0.092	0.085	1	Homeostatic_PLX_vs_Vehicle
Dgka	0.0623329	0.139157	0.064	0.054	1	Homeostatic_PLX_vs_Vehicle
Stx17	0.000589099	0.139088	0.143	0.12	1	Homeostatic_PLX_vs_Vehicle
Nxf1	0.00217049	0.139077	0.197	0.17	1	Homeostatic_PLX_vs_Vehicle
Zfp687	0.811098	0.139006	0.022	0.02	1	Homeostatic_PLX_vs_Vehicle
Tubgcp6	0.550869	0.138648	0.029	0.026	1	Homeostatic_PLX_vs_Vehicle
Bcl6	0.551239	0.138643	0.047	0.046	1	Homeostatic_PLX_vs_Vehicle
Golga7	0.0787641	0.138624	0.099	0.086	1	Homeostatic_PLX_vs_Vehicle
Mcts2	0.0277785	0.138382	0.042	0.034	1	Homeostatic_PLX_vs_Vehicle
Gsr	0.259559	0.138004	0.075	0.066	1	Homeostatic_PLX_vs_Vehicle
Lix1l	0.826048	0.137905	0.016	0.014	1	Homeostatic_PLX_vs_Vehicle
Ttc28	1.48235e-05	0.137815	0.68	0.63	0.244513	Homeostatic_PLX_vs_Vehicle
Saal1	0.723146	0.137754	0.031	0.031	1	Homeostatic_PLX_vs_Vehicle
Lrrc59	0.468062	0.137713	0.063	0.056	1	Homeostatic_PLX_vs_Vehicle
Eif4g1	0.00885186	0.137671	0.395	0.361	1	Homeostatic_PLX_vs_Vehicle
Elovl1	0.450884	0.137651	0.077	0.07	1	Homeostatic_PLX_vs_Vehicle
Ptp4a3	0.290562	0.13765	0.105	0.094	1	Homeostatic_PLX_vs_Vehicle
Ep300	0.000365419	0.137506	0.462	0.417	1	Homeostatic_PLX_vs_Vehicle
2510046G10Rik	0.200872	0.137474	0.016	0.012	1	Homeostatic_PLX_vs_Vehicle
Zbtb34	0.0710485	0.13746	0.075	0.065	1	Homeostatic_PLX_vs_Vehicle
Apobec1	0.000455391	0.13736	0.289	0.252	1	Homeostatic_PLX_vs_Vehicle
Naglu	0.104624	0.137326	0.083	0.072	1	Homeostatic_PLX_vs_Vehicle
Spryd3	0.369474	0.137251	0.021	0.018	1	Homeostatic_PLX_vs_Vehicle
Vps52	0.406234	0.137131	0.059	0.052	1	Homeostatic_PLX_vs_Vehicle
Slc8a1	8.64692e-07	0.137127	0.986	0.981	0.0142631	Homeostatic_PLX_vs_Vehicle
Flvcr1	0.015191	0.137044	0.049	0.039	1	Homeostatic_PLX_vs_Vehicle
Herc4	7.31489e-06	0.136839	0.41	0.36	0.120659	Homeostatic_PLX_vs_Vehicle
Runx1	0.000207683	0.136819	0.789	0.76	1	Homeostatic_PLX_vs_Vehicle
[truncated: 21,185 more rows]
